# Supplementary material for: Evaluation of Leymus chinensis quality using near-infrared reflectance spectroscopy with three different statistical analyses
Source: PeerJ. 2015 Dec 3;3:e1416. doi: 10.7717/peerj.1416 (PMC4671155; doi:10.7717/peerj.1416)
Supplement: Appendix S1 [file peerj-03-1416-s001.xls]

## Sheet: Appendix A
Sample sites	Name of sites	Latitude	Longitude	Mean annual potential evapotranspiration (PET, mm/year)	Mean annual precipitation(MAP, mm)	pH	Organic matter(g/kg)	Available nitrogen(g/kg)	Available phosphorus(g/kg)	Total nitrogen(g/kg)	Total phosphorus(g/kg)
1	Daqing City of Heilongjiang Province, China	46.4018	124.758	1834.61	187.3	7.95	2.85506	213	2.73	0.297	0.41835
2	Wuchang County of Heilongjiang Province, China	44.7518	127.409	1821.75	178.3	8.1	2.77509	222.99	2.63	0.3	0.403
3	Mulan County of Heilongjiang Province, China	46.0799	128.069	1802.33	168.3	7.95	2.75717	213.01	2.68	0.302	0.4131
4	Muling County of Heilongjiang Province, China	44.475	130.363	1779.75	150.3	8.2	3.19176	202.95	2.75	0.303	0.42845
5	Acheng City of Heilongjiang Province, China	45.5429	126.974	1761.7	146.3	8.06	2.19051	192.95	2.64	0.297	0.4121
6	Huling City of Heilongjiang Province, China	45.7652	132.938	1738.16	146.3	8.06	3.48368	212.97	2.7	0.298	0.4182
7	Jiamusi City of Heilongjiang Province, China	47.3167	130.287	1719.14	145.3	7.94	3.27727	222.95	2.71	0.299	0.4381
8	Saertu City of Heilongjiang Province, China	46.6113	125.001	1697.92	178.3	8.05	2.66572	210.96	2.69	0.297	0.40815
9	Longjiang County of Heilongjiang Province, China	47.3397	123.209	1681.82	197.3	8.02	3.32779	207.09	2.82	0.297	0.4488
10	Manzhouli City of Heilongjiang Province, China	49.288	124.696	1666.7	220.3	8.13	2.6641	206.95	2.61	0.311	0.4181
11	Nehe City of Heilongjiang Province, China	48.4858	124.883	1652.53	244.3	8.09	2.59378	220.07	2.8	0.297	0.4041
12	Mishan County of Heilongjiang Province, China	45.5363	131.855	1641.14	269.3	8.01	3.28087	205.95	2.67	0.309	0.4481
13	Jiamusi City of Heilongjiang Province, China	46.807	130.326	1622.96	303.3	8.07	3.16447	203.06	2.79	0.307	0.41865
14	Huling County of Heilongjiang Province, China	45.77	132.943	1611.62	322.3	8.06	2.75681	211.95	2.62	0.297	0.4586
15	Anda City of Heilongjiang Province, China	46.4235	125.35	1584.29	358.3	8.11	2.17949	223.04	2.77	0.305	0.4581
16	Longjiang County of Heilongjiang Province, China	47.343	123.213	1561.55	378.3	8.12	3.22195	203.03	2.67	0.297	0.4085
17	Heihe City of Heilongjiang Province, China	50.2513	127.535	1540.33	418.3	7.95	3.6066	203.17	2.654	0.297	0.4081
18	Haerbin City of Heilongjiang Province, China	45.7481	126.67	1510.9	434.3	7.96	2.90066	212.95	2.91	0.297	0.4051
19	Anda City of Heilongjiang Province, China	46.556	126.345	1473.89	350.3	8.07	3.50436	223.15	2.622	0.297	0.4361
20	Acheng County of Heilongjiang Province, China	45.5477	126.982	1415.27	283.3	8.1	3.2964	222.9	2.89	0.317	0.4135
21	Huma County of Heilongjiang Province, China	51.7282	126.662	1371.36	268.3	8.14	3.30582	202.91	2.85	0.313	0.4031
