# Supplementary material for: Evaluation of Leymus chinensis quality using near-infrared reflectance spectroscopy with three different statistical analyses
Source: PeerJ. 2015 Dec 3;3:e1416. doi: 10.7717/peerj.1416 (PMC4671155; doi:10.7717/peerj.1416)
Supplement: Appendix S2 [file peerj-03-1416-s002.xls]

## Sheet: NIRS
	CP（%）	ADF（%）	NDF（%）	950nm	955nm	960nm	965nm	970nm	975nm	980nm	985nm	990nm	995nm	1000nm	1005nm	1010nm	1015nm	1020nm	1025nm	1030nm	1035nm	1040nm	1045nm	1050nm	1055nm	1060nm	1065nm	1070nm	1075nm	1080nm	1085nm	1090nm	1095nm	1100nm	1105nm	1110nm	1115nm	1120nm	1125nm	1130nm	1135nm	1140nm	1145nm	1150nm	1155nm	1160nm	1165nm	1170nm	1175nm
Sample_1	7.26	43.87	78.18	0.000326	-0.00039	-0.000985	-0.001418	-0.001709	-0.001865	-0.002002	-0.00237	-0.002855	-0.003402	-0.004123	-0.004942	-0.005788	-0.00651	-0.007328	-0.008111	-0.008978	-0.009741	-0.010501	-0.011281	-0.012013	-0.012685	-0.013217	-0.013694	-0.01425	-0.014946	-0.015453	-0.015846	-0.016113	-0.016385	-0.016681	-0.016942	-0.016956	-0.016807	-0.016338	-0.015683	-0.01467	-0.013443	-0.011997	-0.010349	-0.008373	-0.005983	-0.003582	-0.001396	0.000547	0.002337
Sample_2	7.33	46.12	79.26	0.020498	0.019207	0.018008	0.016988	0.016136	0.015331	0.01445	0.013476	0.012347	0.011085	0.009851	0.008563	0.007304	0.006093	0.004827	0.003679	0.002422	0.001185	5e-06	-0.001059	-0.002102	-0.003143	-0.004084	-0.005019	-0.005994	-0.006947	-0.007844	-0.008727	-0.009453	-0.010127	-0.010771	-0.011389	-0.011773	-0.011963	-0.011928	-0.011638	-0.011065	-0.010256	-0.009295	-0.008215	-0.0068	-0.005014	-0.003151	-0.001481	-3.3e-05	0.001278
Sample_3	7.58	45.57	76.49	0.025317	0.024664	0.023993	0.023427	0.022913	0.022402	0.021859	0.021136	0.020352	0.019374	0.018419	0.017464	0.016596	0.015753	0.014983	0.014136	0.013331	0.01251	0.011741	0.010978	0.010204	0.00949	0.008845	0.008305	0.007669	0.006977	0.006448	0.006027	0.005756	0.005397	0.004947	0.004584	0.004398	0.004554	0.004818	0.005261	0.005926	0.006735	0.007808	0.009109	0.010632	0.012413	0.01415	0.01571	0.017077	0.018307
Sample_4	7.47	45.69	78.08	0.027139	0.026584	0.026047	0.02567	0.025413	0.025136	0.02471	0.024091	0.02354	0.022788	0.021952	0.021034	0.020362	0.019701	0.018946	0.018195	0.017554	0.016943	0.0162	0.015437	0.014804	0.014222	0.013672	0.013029	0.012337	0.011695	0.011287	0.010908	0.010468	0.010034	0.009618	0.009298	0.00906	0.00895	0.009089	0.009489	0.010093	0.010867	0.01171	0.012541	0.013666	0.015165	0.016687	0.018002	0.01911	0.020041
Sample_5	15.27	40.07	77.42	0.046311	0.045971	0.045744	0.045788	0.045922	0.045999	0.045889	0.045419	0.044899	0.044133	0.043319	0.042377	0.041626	0.04091	0.040219	0.039303	0.038617	0.037989	0.037487	0.036866	0.036295	0.035951	0.035546	0.03505	0.034381	0.033794	0.033376	0.033261	0.033035	0.032759	0.032298	0.031969	0.031971	0.032259	0.032688	0.033447	0.034447	0.035868	0.037498	0.039173	0.041218	0.043476	0.045755	0.047823	0.04982	0.05154
Sample_6	12.75	43.58	78.79	0.000351	-0.000315	-0.000911	-0.001454	-0.001833	-0.002108	-0.002381	-0.002815	-0.003393	-0.004087	-0.004897	-0.0056	-0.006315	-0.007056	-0.00784	-0.008693	-0.009438	-0.010128	-0.01095	-0.01179	-0.012478	-0.012933	-0.013455	-0.014058	-0.014629	-0.015177	-0.015568	-0.015989	-0.016397	-0.016775	-0.016943	-0.017036	-0.017081	-0.017083	-0.016782	-0.016081	-0.015075	-0.013865	-0.012632	-0.011298	-0.00954	-0.00731	-0.004992	-0.003076	-0.001647	-0.000405
Sample_7	10.15	41.67	77.52	0.052848	0.05177	0.050636	0.049663	0.048785	0.047778	0.046584	0.04513	0.043767	0.04215	0.04059	0.039091	0.037845	0.036466	0.03515	0.033735	0.032629	0.031533	0.030302	0.028976	0.027822	0.026858	0.025791	0.024701	0.023608	0.022723	0.021922	0.021182	0.020333	0.019553	0.018897	0.018325	0.017872	0.017555	0.0174	0.017629	0.018132	0.018847	0.019665	0.020495	0.021743	0.023435	0.025203	0.026578	0.027609	0.028423
Sample_8	10.71	43.4	77.83	0.000616	0.000231	-1e-05	-0.000242	-0.000367	-0.000319	-0.00025	-0.000522	-0.000871	-0.001261	-0.00174	-0.002313	-0.002992	-0.003598	-0.004065	-0.004738	-0.005445	-0.00605	-0.006552	-0.007147	-0.007805	-0.008273	-0.008631	-0.008931	-0.009316	-0.009891	-0.010346	-0.010608	-0.010731	-0.010944	-0.011206	-0.011436	-0.011351	-0.010988	-0.010488	-0.009932	-0.009202	-0.008141	-0.00674	-0.005157	-0.00332	-0.001311	0.000692	0.002604	0.004396	0.006053
Sample_9	11.38	44.69	78.87	0.032862	0.032226	0.031563	0.031078	0.030654	0.030197	0.029663	0.028845	0.028068	0.027074	0.026195	0.025192	0.024342	0.023534	0.02269	0.021785	0.020962	0.020197	0.0195	0.018704	0.017894	0.017181	0.016571	0.015939	0.01522	0.01454	0.013948	0.013511	0.0131	0.012653	0.012108	0.01162	0.011355	0.011363	0.01148	0.011696	0.012139	0.012818	0.013689	0.014685	0.015873	0.0173	0.018748	0.020008	0.021169	0.022169
Sample_10	12.83	40.44	76.27	0.043974	0.043255	0.042567	0.042013	0.041521	0.04099	0.04032	0.039315	0.038414	0.037345	0.036338	0.035171	0.034231	0.033351	0.032456	0.031436	0.03056	0.029767	0.029024	0.028214	0.027333	0.026516	0.025796	0.025206	0.024405	0.023607	0.022929	0.022451	0.022009	0.021473	0.02078	0.020189	0.01983	0.019821	0.019858	0.01992	0.020175	0.020681	0.021452	0.02236	0.023354	0.024536	0.02577	0.026846	0.027912	0.02883
Sample_11	11.83	44.25	78.76	0.015142	0.014865	0.014557	0.014424	0.014587	0.014781	0.014869	0.014679	0.014293	0.013774	0.013198	0.012454	0.011809	0.011388	0.010808	0.010013	0.009308	0.008757	0.008265	0.007651	0.006922	0.006393	0.006057	0.005769	0.005201	0.004543	0.00411	0.004015	0.004035	0.00382	0.003391	0.003143	0.003267	0.003751	0.004421	0.005156	0.006188	0.007642	0.00947	0.011478	0.013694	0.016097	0.018511	0.020812	0.023053	0.025047
Sample_12	8.64	47.86	81.41	0.046473	0.045396	0.044411	0.043567	0.042799	0.042043	0.04114	0.039931	0.038695	0.03741	0.036236	0.034847	0.03365	0.032577	0.031586	0.030448	0.029348	0.028374	0.027541	0.026606	0.02555	0.024574	0.023832	0.023159	0.022259	0.021398	0.020583	0.020109	0.019689	0.019141	0.018387	0.017748	0.017421	0.017461	0.017567	0.017668	0.017956	0.018559	0.019523	0.020623	0.021772	0.02308	0.024424	0.025718	0.027018	0.028121
Sample_13	11.17	42.29	73.73	0.05735	0.056817	0.056308	0.056061	0.05595	0.055881	0.055475	0.054706	0.053973	0.052907	0.051931	0.05074	0.049869	0.04913	0.048335	0.047369	0.04656	0.045915	0.045327	0.044574	0.043708	0.043032	0.042475	0.041985	0.04118	0.04044	0.039906	0.039759	0.039585	0.039234	0.038578	0.038099	0.037928	0.038167	0.038474	0.038896	0.039501	0.040545	0.041948	0.043458	0.045104	0.046889	0.048781	0.050533	0.052301	0.053779
Sample_14	8.32	45.71	78.25	0.031164	0.030077	0.028965	0.027996	0.02715	0.026303	0.025354	0.02415	0.022964	0.021711	0.02045	0.019128	0.017934	0.016875	0.015728	0.014485	0.013392	0.012378	0.011344	0.01023	0.009166	0.008229	0.007341	0.006525	0.005641	0.004715	0.004	0.003429	0.00285	0.002231	0.001605	0.001129	0.000855	0.00084	0.00092	0.001236	0.001742	0.002568	0.003618	0.004831	0.006238	0.007936	0.009703	0.011267	0.012655	0.013864
Sample_15	8.57	44.03	76.85	0.031667	0.030837	0.029944	0.029288	0.028746	0.028151	0.027421	0.026522	0.025634	0.024506	0.023421	0.022321	0.021361	0.020423	0.019392	0.018413	0.017592	0.016811	0.015888	0.014874	0.014103	0.013407	0.012592	0.011856	0.011101	0.010513	0.009996	0.009482	0.008875	0.008347	0.007981	0.007722	0.00747	0.007325	0.007414	0.007916	0.008672	0.009569	0.010547	0.011638	0.013144	0.015054	0.017048	0.018633	0.019864	0.020952
Sample_16	10.91	44.1	76.86	0.006655	0.006405	0.006117	0.005989	0.006098	0.006182	0.006199	0.006068	0.005857	0.005407	0.004896	0.004352	0.003894	0.003418	0.002726	0.002168	0.001699	0.001257	0.000655	2.8e-05	-0.000364	-0.000698	-0.001079	-0.001545	-0.001921	-0.002167	-0.002372	-0.002596	-0.002882	-0.003059	-0.003083	-0.003003	-0.002897	-0.002655	-0.002124	-0.001212	2e-05	0.001432	0.002862	0.004427	0.006457	0.009009	0.011608	0.013751	0.015444	0.01692
Sample_17	11.29	42.53	75.88	0.033739	0.032666	0.03146	0.030474	0.02957	0.028613	0.027552	0.026277	0.025145	0.023741	0.022389	0.020973	0.019709	0.018465	0.017179	0.015823	0.014701	0.013555	0.012312	0.011095	0.010023	0.009021	0.007996	0.006971	0.005979	0.005081	0.00422	0.003457	0.00265	0.001887	0.00121	0.000627	0.000187	-0.000108	-0.000191	8e-06	0.000483	0.001179	0.001976	0.002897	0.004195	0.005872	0.007661	0.009156	0.010347	0.0114
Sample_18	8.9	43.66	76.74	0.04683	0.046405	0.045871	0.045559	0.045403	0.045124	0.04464	0.043979	0.043361	0.042374	0.041376	0.040375	0.039688	0.038993	0.038106	0.037285	0.036807	0.036246	0.035457	0.034594	0.033991	0.033554	0.032913	0.032198	0.031506	0.031051	0.030714	0.030459	0.029969	0.029568	0.029275	0.029102	0.028831	0.028771	0.028928	0.029527	0.030405	0.031422	0.032431	0.033435	0.034868	0.036771	0.038808	0.040375	0.041582	0.042583
Sample_19	9.03	44.95	70.53	0.004489	0.004047	0.003683	0.003503	0.003541	0.003585	0.003555	0.003375	0.003122	0.002746	0.002278	0.001689	0.001081	0.000587	5.1e-05	-0.000568	-0.001122	-0.001666	-0.002219	-0.002777	-0.003259	-0.003694	-0.004021	-0.004334	-0.004737	-0.005182	-0.005493	-0.005686	-0.005834	-0.006039	-0.006225	-0.006288	-0.006221	-0.005893	-0.005418	-0.004717	-0.003776	-0.00256	-0.001096	0.000492	0.002414	0.004621	0.006899	0.008988	0.010732	0.012319
Sample_20	10.36	42.89	75.95	0.007545	0.006774	0.006049	0.005511	0.005193	0.004846	0.004366	0.003903	0.003391	0.002644	0.001819	0.00104	0.000276	-0.000439	-0.001269	-0.002059	-0.002782	-0.003511	-0.004285	-0.0051	-0.005734	-0.006262	-0.006808	-0.007374	-0.007876	-0.008449	-0.00885	-0.009184	-0.009522	-0.009805	-0.01002	-0.010126	-0.010142	-0.009983	-0.009602	-0.008915	-0.007913	-0.006658	-0.005278	-0.003775	-0.001873	0.00042	0.00279	0.004872	0.006555	0.008037
Sample_21	8.29	44.79	76.15	0.005189	0.004467	0.00388	0.00344	0.003115	0.002789	0.002424	0.00198	0.001452	0.000768	-7e-06	-0.000841	-0.001621	-0.00238	-0.003195	-0.004009	-0.004802	-0.005509	-0.006321	-0.007142	-0.00781	-0.008412	-0.008961	-0.009511	-0.010102	-0.010731	-0.011189	-0.011574	-0.011948	-0.012298	-0.012561	-0.012762	-0.012839	-0.012747	-0.012455	-0.011888	-0.011044	-0.009993	-0.008789	-0.007435	-0.00572	-0.003658	-0.001578	0.000271	0.001788	0.003109
Sample_22	10.62	43.24	75.08	0.018333	0.018138	0.0179	0.017885	0.018176	0.01837	0.018475	0.018392	0.018335	0.017819	0.017104	0.016477	0.015921	0.015433	0.014708	0.013961	0.013472	0.012946	0.012278	0.011605	0.01116	0.01089	0.010531	0.010036	0.009517	0.009071	0.008839	0.008663	0.008419	0.008183	0.008027	0.008045	0.00812	0.008368	0.008868	0.00989	0.011242	0.012864	0.014582	0.016356	0.018642	0.021375	0.024192	0.026662	0.028797	0.030733
Sample_23	10.11	42.59	76.18	0.013398	0.012976	0.012455	0.012106	0.011904	0.011744	0.011577	0.011008	0.010569	0.010033	0.009298	0.008587	0.007826	0.007225	0.006636	0.005901	0.005176	0.004459	0.004	0.003305	0.002608	0.002047	0.00163	0.001356	0.000859	0.000198	-0.000258	-0.000478	-0.000457	-0.00078	-0.001156	-0.001405	-0.001358	-0.000982	-0.000587	-9.4e-05	0.000563	0.001626	0.00312	0.004734	0.006545	0.008463	0.010453	0.012331	0.014082	0.015648
Sample_24	14.56	38.44	73.21	0.030395	0.030247	0.029888	0.029693	0.029714	0.029714	0.029669	0.029117	0.028697	0.028146	0.027292	0.026591	0.02595	0.025389	0.024809	0.024057	0.023516	0.022925	0.02249	0.021792	0.021093	0.020628	0.020211	0.019835	0.019269	0.018588	0.018235	0.018133	0.018153	0.017828	0.017354	0.017121	0.017079	0.017485	0.017895	0.018445	0.019195	0.020342	0.021848	0.023447	0.025257	0.027205	0.029241	0.031092	0.03288	0.034435
Sample_25	13.52	40.74	77.29	0.02944	0.029052	0.028811	0.028661	0.028528	0.028369	0.028071	0.027561	0.026989	0.026351	0.025614	0.024836	0.024138	0.023439	0.022889	0.022088	0.021387	0.0208	0.020272	0.019649	0.018944	0.018407	0.017982	0.017544	0.017056	0.016433	0.016016	0.015762	0.015582	0.015308	0.014883	0.014636	0.01459	0.014856	0.015249	0.015707	0.016397	0.017416	0.018812	0.020383	0.022107	0.024047	0.026026	0.02781	0.029474	0.030843
Sample_26	11.87	39.07	76.43	0.027642	0.027468	0.027446	0.027539	0.027581	0.027696	0.027735	0.027305	0.026893	0.026427	0.025815	0.025056	0.024454	0.023893	0.023339	0.022647	0.021999	0.021468	0.021034	0.020414	0.019729	0.01916	0.018807	0.018507	0.017954	0.017321	0.016886	0.016748	0.016741	0.016453	0.015992	0.01574	0.015792	0.016235	0.016719	0.017284	0.018091	0.019311	0.020955	0.022754	0.024714	0.026801	0.028972	0.03099	0.032943	0.034582
Sample_27	13.94	41.53	77.61	0.022573	0.021346	0.020375	0.019363	0.018514	0.017571	0.016597	0.015498	0.014314	0.013264	0.012013	0.010682	0.009483	0.008369	0.007376	0.006115	0.004936	0.003884	0.002892	0.001824	0.000667	-0.000277	-0.001014	-0.001796	-0.002633	-0.003695	-0.004463	-0.004969	-0.005361	-0.005946	-0.006642	-0.007141	-0.007364	-0.007309	-0.007094	-0.006867	-0.006399	-0.005514	-0.004281	-0.002818	-0.001273	0.00043	0.002205	0.003884	0.005443	0.00675
Sample_28	11.6	42.61	76.89	0.024394	0.02398	0.023559	0.023344	0.023254	0.023065	0.02278	0.02231	0.021781	0.0211	0.02038	0.019658	0.019036	0.018425	0.017673	0.017002	0.016461	0.015868	0.015206	0.014581	0.014031	0.013554	0.013058	0.012591	0.012052	0.011643	0.011295	0.010965	0.010628	0.010303	0.010095	0.009959	0.009857	0.009943	0.010217	0.010809	0.011626	0.012644	0.013747	0.014925	0.01651	0.018504	0.02053	0.022179	0.023459	0.02454
Sample_29	9.85	40.44	78.54	0.004435	0.004063	0.003632	0.003359	0.003361	0.003335	0.00328	0.002911	0.002604	0.002215	0.001599	0.001036	0.000534	9.4e-05	-0.000445	-0.001058	-0.001567	-0.00211	-0.002619	-0.003203	-0.003816	-0.004262	-0.004637	-0.004955	-0.005414	-0.005878	-0.006178	-0.006417	-0.006592	-0.006827	-0.007012	-0.007141	-0.007151	-0.006937	-0.006626	-0.00605	-0.005308	-0.00435	-0.003265	-0.002099	-0.000591	0.001178	0.002957	0.004558	0.005902	0.00706
Sample_30	10.95	41.04	76.09	0.041987	0.041626	0.041198	0.041164	0.041166	0.041074	0.040862	0.040273	0.03977	0.039003	0.038134	0.037229	0.036571	0.035969	0.035232	0.034381	0.033803	0.033232	0.032628	0.031882	0.031258	0.030782	0.030328	0.029841	0.029132	0.02864	0.028306	0.028141	0.027906	0.02756	0.027235	0.026997	0.026916	0.027085	0.02743	0.028145	0.029038	0.030283	0.031667	0.033086	0.034893	0.037017	0.039226	0.041077	0.04273	0.044121
Sample_31	7.66	45.16	73.71	0.013455	0.01294	0.012691	0.01248	0.012319	0.012214	0.012017	0.01164	0.011188	0.010643	0.010124	0.009425	0.008897	0.008386	0.007776	0.00718	0.006584	0.006082	0.005582	0.004988	0.004405	0.0039	0.003581	0.003216	0.00279	0.002342	0.001974	0.001767	0.001633	0.001438	0.00123	0.001033	0.001097	0.001351	0.001756	0.002314	0.003063	0.004159	0.005396	0.006789	0.00846	0.010403	0.012321	0.01397	0.015462	0.01668
Sample_32	7.3	43.95	77.26	0.000886	0.000362	-0.000223	-0.000444	-0.000457	-0.000368	-0.000399	-0.000617	-0.00089	-0.001387	-0.001924	-0.002519	-0.003093	-0.003626	-0.004251	-0.004904	-0.005531	-0.006183	-0.006685	-0.007331	-0.007928	-0.008401	-0.008782	-0.00905	-0.009538	-0.009962	-0.010303	-0.010571	-0.010707	-0.010929	-0.011014	-0.01113	-0.011037	-0.010716	-0.010208	-0.00939	-0.008381	-0.007034	-0.005515	-0.003883	-0.001873	0.000433	0.002837	0.004975	0.006792	0.008432
Sample_33	6.17	42.74	76.82	0.025525	0.024833	0.024136	0.023514	0.022975	0.022458	0.021798	0.020913	0.020126	0.019179	0.018202	0.017192	0.016308	0.015517	0.014645	0.013762	0.012908	0.012116	0.011353	0.010526	0.009648	0.008925	0.008288	0.007773	0.007016	0.006307	0.005791	0.005392	0.005031	0.004599	0.004108	0.003757	0.00359	0.003641	0.003798	0.004105	0.004624	0.00542	0.006429	0.007558	0.008878	0.010428	0.012064	0.013531	0.014802	0.015953
Sample_34	6.47	45.25	77.66	0.000305	-2.3e-05	-0.000352	-0.000568	-0.000693	-0.000706	-0.000753	-0.001008	-0.001359	-0.00183	-0.002383	-0.002998	-0.003582	-0.004099	-0.004678	-0.005285	-0.005906	-0.006462	-0.006985	-0.007569	-0.00823	-0.008722	-0.009084	-0.009343	-0.009812	-0.010365	-0.010685	-0.010926	-0.010969	-0.011195	-0.011445	-0.011624	-0.011558	-0.01124	-0.010832	-0.010307	-0.009562	-0.008489	-0.007139	-0.005624	-0.003917	-0.001971	4e-06	0.001786	0.003385	0.004738
Sample_35	5.65	44.21	73.39	-0.001189	-0.001483	-0.001833	-0.00198	-0.001816	-0.001546	-0.001332	-0.001359	-0.001558	-0.00184	-0.00231	-0.002852	-0.003392	-0.003832	-0.004405	-0.005034	-0.005654	-0.00616	-0.006726	-0.007314	-0.007854	-0.008314	-0.008658	-0.009018	-0.009453	-0.00998	-0.010351	-0.010552	-0.010684	-0.01091	-0.011158	-0.01126	-0.011154	-0.010836	-0.01029	-0.009545	-0.008501	-0.007197	-0.005723	-0.004136	-0.002327	-0.000146	0.002169	0.004302	0.006229	0.008049
Sample_36	5.99	42.43	74.1	0.023742	0.02296	0.022134	0.021445	0.020862	0.020221	0.01957	0.018688	0.017864	0.016808	0.015686	0.014766	0.013869	0.012961	0.012017	0.011052	0.010278	0.00942	0.008535	0.007601	0.006802	0.006142	0.005428	0.00469	0.003973	0.003351	0.002865	0.002339	0.001796	0.001297	0.000946	0.000631	0.000403	0.000313	0.000433	0.000856	0.001614	0.002436	0.003288	0.004262	0.00559	0.007375	0.009178	0.010655	0.011786	0.012755
Sample_37	8.79	42.99	75.61	-0.010277	-0.010851	-0.011368	-0.011782	-0.011835	-0.011771	-0.0117	-0.011809	-0.012118	-0.012394	-0.012891	-0.013544	-0.014261	-0.014798	-0.015345	-0.016051	-0.016823	-0.017457	-0.017939	-0.018518	-0.019318	-0.019858	-0.020234	-0.020491	-0.020901	-0.021607	-0.022022	-0.022256	-0.022268	-0.022414	-0.022772	-0.023048	-0.022952	-0.022607	-0.022023	-0.021458	-0.020672	-0.019521	-0.018047	-0.016343	-0.014544	-0.01255	-0.010517	-0.008402	-0.006363	-0.004429
Sample_38	6.74	41.04	70.21	0.01047	0.010048	0.009775	0.009623	0.009678	0.009873	0.009976	0.009759	0.00944	0.009025	0.008575	0.007826	0.007208	0.006727	0.006232	0.005591	0.004822	0.004289	0.003891	0.003308	0.002601	0.001978	0.001666	0.001425	0.000941	0.000252	-0.000269	-0.000392	-0.000459	-0.000706	-0.001172	-0.001561	-0.001502	-0.001135	-0.000632	-0.00014	0.00049	0.001565	0.002964	0.004477	0.006065	0.007727	0.009515	0.011386	0.013367	0.015201
Sample_39	5.59	42.8	69.4	0.031734	0.030181	0.028868	0.027664	0.026713	0.02567	0.024402	0.023176	0.021778	0.020362	0.018837	0.017366	0.016141	0.014773	0.013406	0.012017	0.010737	0.009569	0.00823	0.007006	0.005776	0.004716	0.003726	0.002593	0.00158	0.000501	-0.000367	-0.001122	-0.001969	-0.002739	-0.003482	-0.004017	-0.004442	-0.004738	-0.004696	-0.004397	-0.003788	-0.002969	-0.002066	-0.001065	0.000153	0.001949	0.003857	0.005482	0.006825	0.007985
Sample_40	6.45	42.09	71.16	0.004524	0.003813	0.003272	0.002839	0.002688	0.002629	0.002449	0.002116	0.001725	0.001167	0.000344	-0.000361	-0.000999	-0.001694	-0.002516	-0.003253	-0.003934	-0.004611	-0.005379	-0.006133	-0.006822	-0.00729	-0.007767	-0.008373	-0.008894	-0.009447	-0.009877	-0.010254	-0.010604	-0.010915	-0.011184	-0.011378	-0.011379	-0.011226	-0.010799	-0.010066	-0.009017	-0.00774	-0.006405	-0.00495	-0.003208	-0.0009	0.001523	0.00359	0.005357	0.006925
Sample_41	8.67	43.48	77.91	-0.017498	-0.017959	-0.018378	-0.018534	-0.018426	-0.018089	-0.017894	-0.017866	-0.018013	-0.018238	-0.018764	-0.019297	-0.019821	-0.020323	-0.020994	-0.021615	-0.022269	-0.022815	-0.023457	-0.024075	-0.024622	-0.025033	-0.025359	-0.02574	-0.026155	-0.026637	-0.026913	-0.027166	-0.027284	-0.027423	-0.027482	-0.027544	-0.027448	-0.027172	-0.026567	-0.025776	-0.024733	-0.02344	-0.021943	-0.020238	-0.018202	-0.015748	-0.013317	-0.011137	-0.009223	-0.007466
Sample_42	6.88	43.22	71.97	0.023877	0.02333	0.022759	0.022449	0.022203	0.02194	0.021502	0.021007	0.020456	0.019738	0.018862	0.017995	0.017348	0.016656	0.015768	0.014957	0.014415	0.013785	0.01292	0.01207	0.011449	0.01097	0.010373	0.009619	0.008872	0.008399	0.008081	0.007618	0.007078	0.006646	0.006367	0.006137	0.005912	0.005709	0.005794	0.00629	0.007091	0.007952	0.008787	0.009663	0.01095	0.012747	0.014667	0.016187	0.017355	0.018292
Sample_43	6.59	40.78	72.96	-0.001212	-0.001554	-0.001808	-0.002149	-0.002222	-0.0021	-0.002041	-0.002269	-0.002606	-0.002978	-0.0034	-0.00391	-0.004402	-0.004765	-0.005126	-0.005676	-0.006292	-0.006743	-0.007088	-0.007579	-0.008242	-0.008653	-0.00885	-0.008936	-0.009288	-0.009877	-0.010205	-0.010212	-0.010087	-0.010127	-0.01033	-0.010489	-0.010248	-0.009651	-0.008941	-0.008234	-0.007392	-0.006117	-0.004486	-0.002738	-0.000851	0.001094	0.003069	0.004972	0.006843	0.008575
Sample_44	8.27	44.32	77.28	-0.009258	-0.009914	-0.010453	-0.010937	-0.011192	-0.01126	-0.011314	-0.01171	-0.012188	-0.012713	-0.013372	-0.014166	-0.014934	-0.01565	-0.016369	-0.017153	-0.018039	-0.018838	-0.019504	-0.020185	-0.020949	-0.021568	-0.02203	-0.022387	-0.022885	-0.023574	-0.024069	-0.024332	-0.024419	-0.024625	-0.024894	-0.025147	-0.025075	-0.024727	-0.024175	-0.023595	-0.022781	-0.021531	-0.019906	-0.017962	-0.015883	-0.013565	-0.011283	-0.009194	-0.007319	-0.005582
Sample_45	7.21	40.25	70.2	0.011504	0.010849	0.010208	0.009763	0.009521	0.009405	0.009236	0.008777	0.008228	0.00759	0.006829	0.005906	0.005125	0.00439	0.003629	0.002724	0.001784	0.001018	0.000307	-0.000511	-0.001353	-0.002023	-0.002593	-0.003082	-0.003721	-0.004466	-0.005054	-0.005452	-0.005718	-0.006085	-0.006544	-0.006927	-0.006988	-0.00673	-0.006227	-0.005638	-0.004751	-0.003516	-0.001956	-0.000182	0.001818	0.004101	0.006507	0.008744	0.010786	0.012637
Sample_46	11.18	40.09	79.09	0.030895	0.030109	0.02934	0.028686	0.028194	0.027568	0.026811	0.025994	0.025109	0.024007	0.022948	0.021935	0.021028	0.020129	0.019133	0.018206	0.017437	0.01661	0.01569	0.014713	0.013914	0.01322	0.012496	0.011717	0.010977	0.010234	0.009692	0.009252	0.008696	0.008162	0.007686	0.007311	0.007053	0.006961	0.007031	0.007386	0.00797	0.008757	0.009615	0.010516	0.011743	0.013324	0.015007	0.0164	0.017462	0.018367
Sample_47	11.22	35.15	77.33	0.014926	0.01401	0.013282	0.012561	0.012148	0.011576	0.010975	0.010386	0.00958	0.008778	0.007768	0.006824	0.005983	0.00504	0.004038	0.003085	0.002323	0.001473	0.000445	-0.000442	-0.001216	-0.001826	-0.002548	-0.003328	-0.00394	-0.004627	-0.005122	-0.005634	-0.006215	-0.006682	-0.007019	-0.007192	-0.007413	-0.007567	-0.007378	-0.006853	-0.006001	-0.005039	-0.003993	-0.002828	-0.00124	0.000831	0.00294	0.004776	0.00618	0.007405
Sample_48	11.46	32.88	76.9	-0.035113	-0.035694	-0.0361	-0.03632	-0.036257	-0.035917	-0.035738	-0.035729	-0.035959	-0.036163	-0.036628	-0.03718	-0.037712	-0.038179	-0.038756	-0.039378	-0.040057	-0.040586	-0.041137	-0.041748	-0.042239	-0.042635	-0.042897	-0.043113	-0.043428	-0.043895	-0.044053	-0.044173	-0.044089	-0.044075	-0.044048	-0.043981	-0.043717	-0.043373	-0.042726	-0.041863	-0.040697	-0.039131	-0.037244	-0.035048	-0.032514	-0.0297	-0.026948	-0.024522	-0.022559	-0.020818
Sample_49	11.77	35.1	77.65	-0.032829	-0.033437	-0.033866	-0.034082	-0.034024	-0.033753	-0.033689	-0.033675	-0.033852	-0.03405	-0.034512	-0.034975	-0.035494	-0.035913	-0.036462	-0.03701	-0.037629	-0.038166	-0.038669	-0.039223	-0.039647	-0.039976	-0.040224	-0.040433	-0.040674	-0.041082	-0.041259	-0.041421	-0.041409	-0.041395	-0.041312	-0.041233	-0.041015	-0.040776	-0.040213	-0.039481	-0.03843	-0.037069	-0.035447	-0.033559	-0.031326	-0.028818	-0.026348	-0.024135	-0.022416	-0.020864
Sample_50	7.4	41.62	73.86	-0.035781	-0.036453	-0.036798	-0.037038	-0.036989	-0.03667	-0.036503	-0.036521	-0.036774	-0.03697	-0.037519	-0.038064	-0.038618	-0.039137	-0.039718	-0.040402	-0.041063	-0.041674	-0.042232	-0.042836	-0.043416	-0.043765	-0.044094	-0.044341	-0.04459	-0.045084	-0.045253	-0.045386	-0.045346	-0.045372	-0.045319	-0.045218	-0.044976	-0.044663	-0.044032	-0.043216	-0.042041	-0.040501	-0.038572	-0.036379	-0.033793	-0.030904	-0.028163	-0.025697	-0.023739	-0.022044
Sample_51	8.77	37.01	75.01	-0.027006	-0.027714	-0.028138	-0.028437	-0.028528	-0.028362	-0.028304	-0.028356	-0.028596	-0.028908	-0.029441	-0.030029	-0.03061	-0.031244	-0.031866	-0.032512	-0.03326	-0.033878	-0.034483	-0.035126	-0.035631	-0.036024	-0.036355	-0.036683	-0.03698	-0.037436	-0.037655	-0.037848	-0.037884	-0.03799	-0.037943	-0.03784	-0.037581	-0.037309	-0.036692	-0.035831	-0.034622	-0.033038	-0.031178	-0.029013	-0.026493	-0.023617	-0.020757	-0.01833	-0.016366	-0.014686
Sample_52	10.7	27.44	65.94	0.027681	0.027101	0.026592	0.026131	0.025771	0.025419	0.024945	0.024266	0.023643	0.022837	0.021884	0.021035	0.02028	0.019457	0.018711	0.017841	0.017104	0.016397	0.015702	0.014892	0.014125	0.013503	0.012951	0.012341	0.011708	0.011064	0.010622	0.010313	0.010028	0.009585	0.009181	0.008942	0.008815	0.008931	0.009198	0.00966	0.0104	0.01137	0.012563	0.013902	0.015475	0.017368	0.019331	0.02107	0.022584	0.023862
Sample_53	10.1	28.7	69.71	-0.03695	-0.03735	-0.03753	-0.037592	-0.037325	-0.036791	-0.036452	-0.036239	-0.036255	-0.036393	-0.03677	-0.037141	-0.037595	-0.038039	-0.038482	-0.03891	-0.039513	-0.040011	-0.040454	-0.040841	-0.041295	-0.041601	-0.041854	-0.042004	-0.042171	-0.042569	-0.042675	-0.042743	-0.042613	-0.042566	-0.042481	-0.042481	-0.042292	-0.041934	-0.041213	-0.040316	-0.039158	-0.037737	-0.036055	-0.034098	-0.031806	-0.029287	-0.026807	-0.024624	-0.022761	-0.021023
Sample_54	12.3	24.24	67.88	-0.015855	-0.016086	-0.016288	-0.016301	-0.016084	-0.015777	-0.015569	-0.015447	-0.015555	-0.01578	-0.016104	-0.016491	-0.016936	-0.017353	-0.017763	-0.018233	-0.018752	-0.01921	-0.019656	-0.02007	-0.020524	-0.020849	-0.021092	-0.021243	-0.021487	-0.021884	-0.022096	-0.022176	-0.022124	-0.022126	-0.022122	-0.022089	-0.021882	-0.021509	-0.020776	-0.019875	-0.018779	-0.017421	-0.015769	-0.013831	-0.011553	-0.009043	-0.006622	-0.004526	-0.00274	-0.00113
Sample_55	10.5	23.81	65.32	0.010566	0.010503	0.010427	0.010436	0.010506	0.010605	0.010696	0.010506	0.010252	0.009967	0.009658	0.009189	0.008818	0.008545	0.008183	0.007859	0.007475	0.007103	0.006745	0.006412	0.006057	0.005749	0.005504	0.005342	0.005094	0.004776	0.004567	0.004529	0.004507	0.004472	0.00438	0.004333	0.004416	0.004744	0.005294	0.005976	0.006784	0.007749	0.008929	0.010296	0.011922	0.013734	0.015447	0.016971	0.018322	0.019529
Sample_56	7.24	33	67.58	-0.0367	-0.037056	-0.037255	-0.037252	-0.036976	-0.036474	-0.036048	-0.03573	-0.035807	-0.03597	-0.036196	-0.036599	-0.037084	-0.037485	-0.037897	-0.038275	-0.038857	-0.039326	-0.039788	-0.040194	-0.04052	-0.040797	-0.041024	-0.041183	-0.041283	-0.041626	-0.041737	-0.041796	-0.041654	-0.041633	-0.041565	-0.04155	-0.041289	-0.040953	-0.040233	-0.039341	-0.038169	-0.036762	-0.035079	-0.033109	-0.030839	-0.028273	-0.025813	-0.023611	-0.021745	-0.020044
Sample_57	11.7	31.11	71.2	-0.036387	-0.036676	-0.036709	-0.036543	-0.036171	-0.035584	-0.035081	-0.034727	-0.034698	-0.034777	-0.034995	-0.035376	-0.035828	-0.036177	-0.0366	-0.037024	-0.037569	-0.038044	-0.038505	-0.038892	-0.039183	-0.039395	-0.039606	-0.03977	-0.03993	-0.040231	-0.040336	-0.040445	-0.040393	-0.040357	-0.04024	-0.04015	-0.039868	-0.039479	-0.038699	-0.037741	-0.03645	-0.034911	-0.033156	-0.031121	-0.028696	-0.025908	-0.023261	-0.02092	-0.018957	-0.017253
Sample_58	12	33.91	64.43	-0.030578	-0.030714	-0.030687	-0.030496	-0.030131	-0.029537	-0.028955	-0.028617	-0.028626	-0.028663	-0.028748	-0.029066	-0.029411	-0.02967	-0.029983	-0.030283	-0.03073	-0.031118	-0.031495	-0.031829	-0.032093	-0.032264	-0.032386	-0.032502	-0.032597	-0.03285	-0.032957	-0.032979	-0.032851	-0.032767	-0.03263	-0.032507	-0.032192	-0.031738	-0.031005	-0.030096	-0.028875	-0.027465	-0.025825	-0.023912	-0.021648	-0.019058	-0.016575	-0.014399	-0.012556	-0.010936
Sample_59	11.2	29.34	69.92	-0.026989	-0.027278	-0.027431	-0.0274	-0.02715	-0.02668	-0.026249	-0.026129	-0.026203	-0.026374	-0.026632	-0.026951	-0.02742	-0.0278	-0.028189	-0.028567	-0.029101	-0.029539	-0.030014	-0.030373	-0.030714	-0.030952	-0.031146	-0.03128	-0.0314	-0.031696	-0.031819	-0.031955	-0.031903	-0.031834	-0.031721	-0.031611	-0.031356	-0.030995	-0.030292	-0.029417	-0.028308	-0.026928	-0.025273	-0.023354	-0.021086	-0.018553	-0.016156	-0.014086	-0.012326	-0.010722
Sample_60	10.9	31.64	70.17	-0.039627	-0.040076	-0.040419	-0.040442	-0.04026	-0.039754	-0.039328	-0.039226	-0.039371	-0.039505	-0.039884	-0.04026	-0.040765	-0.041196	-0.041671	-0.042139	-0.042769	-0.043283	-0.043783	-0.04418	-0.044594	-0.044952	-0.045167	-0.045341	-0.045534	-0.04589	-0.046029	-0.046135	-0.046025	-0.046001	-0.045917	-0.045874	-0.045669	-0.045388	-0.044732	-0.043865	-0.042763	-0.041412	-0.039758	-0.037862	-0.035669	-0.033181	-0.030756	-0.028635	-0.026772	-0.025089
Sample_61	10.5	38.21	72.52	-0.015872	-0.016096	-0.016218	-0.016086	-0.015797	-0.015319	-0.014947	-0.01482	-0.014881	-0.015025	-0.01534	-0.015683	-0.016111	-0.01651	-0.016942	-0.017378	-0.017908	-0.018385	-0.018827	-0.019185	-0.019527	-0.019841	-0.02005	-0.020244	-0.020439	-0.020768	-0.020934	-0.021073	-0.021063	-0.021034	-0.021006	-0.020942	-0.020693	-0.020274	-0.019551	-0.018616	-0.017405	-0.015947	-0.014217	-0.012291	-0.009953	-0.007308	-0.004724	-0.002516	-0.000598	0.001084
Sample_62	10.4	36.71	67.34	-0.027298	-0.027641	-0.027798	-0.027675	-0.027364	-0.02687	-0.026449	-0.026257	-0.026294	-0.026405	-0.026709	-0.027048	-0.02749	-0.027902	-0.028242	-0.028693	-0.029212	-0.029644	-0.03006	-0.030431	-0.030769	-0.03103	-0.031231	-0.031385	-0.031533	-0.031853	-0.031993	-0.032103	-0.032057	-0.032028	-0.031885	-0.031778	-0.031549	-0.031201	-0.030492	-0.02958	-0.028408	-0.02698	-0.025271	-0.023361	-0.021056	-0.018464	-0.015947	-0.013757	-0.011896	-0.010202
Sample_63	10.8	31.98	69.55	-0.01937	-0.019782	-0.020055	-0.020175	-0.020131	-0.019849	-0.019627	-0.019636	-0.019802	-0.020076	-0.020455	-0.02087	-0.021344	-0.02178	-0.022235	-0.022702	-0.02328	-0.023774	-0.024272	-0.02468	-0.025067	-0.025396	-0.025649	-0.025834	-0.026092	-0.026495	-0.026653	-0.026782	-0.026817	-0.026832	-0.026805	-0.026787	-0.026579	-0.026292	-0.025666	-0.02491	-0.023863	-0.022602	-0.021087	-0.019332	-0.017214	-0.014875	-0.012587	-0.010618	-0.008938	-0.007412
Sample_64	12.4	32.88	75.78	-0.04139	-0.041772	-0.04191	-0.041795	-0.041507	-0.040934	-0.04043	-0.040162	-0.040139	-0.040221	-0.040511	-0.040857	-0.041283	-0.041729	-0.042178	-0.042589	-0.043175	-0.043648	-0.044058	-0.044432	-0.044835	-0.045103	-0.045294	-0.045431	-0.045579	-0.045856	-0.046005	-0.046125	-0.046007	-0.04592	-0.045819	-0.045732	-0.045468	-0.045065	-0.044314	-0.043388	-0.042167	-0.040698	-0.038997	-0.036987	-0.034598	-0.031965	-0.029453	-0.027202	-0.025293	-0.023606
Sample_65	6.9	30.9	68.24	-0.026314	-0.026696	-0.026909	-0.026982	-0.026857	-0.026497	-0.02619	-0.026034	-0.026136	-0.026301	-0.026684	-0.027141	-0.027599	-0.028028	-0.028526	-0.028984	-0.029554	-0.030024	-0.030513	-0.030977	-0.03141	-0.031721	-0.031951	-0.03211	-0.032374	-0.03275	-0.032934	-0.033039	-0.032996	-0.032984	-0.03292	-0.032875	-0.032636	-0.03231	-0.031656	-0.030781	-0.029586	-0.028199	-0.026576	-0.024672	-0.022409	-0.019855	-0.017384	-0.015186	-0.013303	-0.011606
Sample_66	11.2	25.53	68.86	-0.022998	-0.023308	-0.023417	-0.023345	-0.023105	-0.022685	-0.022405	-0.0222	-0.022201	-0.022323	-0.022705	-0.023089	-0.023516	-0.023909	-0.024352	-0.024782	-0.025348	-0.025776	-0.026217	-0.026687	-0.027072	-0.027379	-0.027615	-0.027756	-0.027994	-0.028355	-0.028546	-0.028646	-0.028595	-0.028575	-0.028543	-0.028467	-0.028225	-0.027857	-0.027159	-0.026248	-0.025019	-0.023559	-0.021921	-0.020015	-0.017669	-0.015058	-0.012527	-0.010296	-0.008402	-0.006749
Sample_67	11.2	36.54	72.7	-0.028265	-0.02853	-0.028702	-0.028664	-0.028375	-0.027881	-0.027487	-0.027262	-0.027289	-0.027393	-0.027668	-0.027995	-0.02842	-0.028805	-0.029248	-0.029586	-0.030132	-0.030664	-0.031064	-0.03142	-0.031825	-0.032093	-0.032303	-0.032432	-0.032588	-0.032889	-0.033029	-0.033144	-0.033133	-0.033051	-0.032929	-0.032839	-0.03264	-0.032243	-0.031503	-0.03062	-0.029461	-0.028062	-0.026391	-0.024482	-0.022186	-0.019594	-0.0171	-0.014945	-0.013086	-0.011412
Sample_68	10	38.01	76.83	-0.037271	-0.03755	-0.037668	-0.037569	-0.037228	-0.036664	-0.036186	-0.035876	-0.035847	-0.035916	-0.036166	-0.03647	-0.03688	-0.037291	-0.037712	-0.038048	-0.038578	-0.039124	-0.039523	-0.039852	-0.04018	-0.040424	-0.040603	-0.040723	-0.040821	-0.041087	-0.041237	-0.041322	-0.041258	-0.041196	-0.041066	-0.040961	-0.040752	-0.040415	-0.039696	-0.038828	-0.037665	-0.03626	-0.034616	-0.032741	-0.030466	-0.027899	-0.025423	-0.023257	-0.021395	-0.019725
Sample_69	9.29	37.39	73.78	-0.032613	-0.032863	-0.032987	-0.032866	-0.032519	-0.032007	-0.031518	-0.031238	-0.031263	-0.031333	-0.031564	-0.031812	-0.032204	-0.032602	-0.032978	-0.0333	-0.03378	-0.034256	-0.03464	-0.034951	-0.035285	-0.035548	-0.035703	-0.035811	-0.035907	-0.036195	-0.036314	-0.036358	-0.036246	-0.036152	-0.036008	-0.035901	-0.035674	-0.035236	-0.034463	-0.033545	-0.032369	-0.03091	-0.029256	-0.027298	-0.024942	-0.02235	-0.019845	-0.017659	-0.015819	-0.01413
Sample_70	8.65	38.25	75.21	-0.031119	-0.031326	-0.031489	-0.031408	-0.031068	-0.030564	-0.030152	-0.029938	-0.029969	-0.030061	-0.0303	-0.03063	-0.031099	-0.031451	-0.031824	-0.032213	-0.032783	-0.033225	-0.033567	-0.033983	-0.034398	-0.034651	-0.034848	-0.03504	-0.035172	-0.035493	-0.035606	-0.035666	-0.035583	-0.035455	-0.035387	-0.035318	-0.03502	-0.034644	-0.03394	-0.032997	-0.031892	-0.030471	-0.028848	-0.026908	-0.02463	-0.022056	-0.019624	-0.017514	-0.01569	-0.013964
Sample_71	10	30.56	75.08	-0.033682	-0.033968	-0.034139	-0.034131	-0.033869	-0.033355	-0.032925	-0.032676	-0.032647	-0.032761	-0.032962	-0.03321	-0.033643	-0.033984	-0.034383	-0.034727	-0.035221	-0.035623	-0.035966	-0.036329	-0.036676	-0.036879	-0.037066	-0.037215	-0.037309	-0.037532	-0.037634	-0.037707	-0.037625	-0.037576	-0.037479	-0.037377	-0.037114	-0.036779	-0.036181	-0.035357	-0.034334	-0.033047	-0.031595	-0.029867	-0.027826	-0.025513	-0.023276	-0.021274	-0.019597	-0.018042
Sample_72	9.4	28.06	68.68	-0.031525	-0.031733	-0.031893	-0.031841	-0.031504	-0.030961	-0.030507	-0.030267	-0.030257	-0.030328	-0.030572	-0.030893	-0.03136	-0.031717	-0.03207	-0.032436	-0.032979	-0.033434	-0.033818	-0.034241	-0.034615	-0.034882	-0.035048	-0.03523	-0.035367	-0.035698	-0.035803	-0.035853	-0.035781	-0.035721	-0.035617	-0.03551	-0.035252	-0.034846	-0.034128	-0.033132	-0.031943	-0.030455	-0.028759	-0.026793	-0.024438	-0.02182	-0.019247	-0.017013	-0.015111	-0.013371
Sample_73	8.41	31.69	69.88	-0.025094	-0.025315	-0.025454	-0.025387	-0.025126	-0.024637	-0.024308	-0.024104	-0.024104	-0.024226	-0.024508	-0.024784	-0.025168	-0.025504	-0.025827	-0.026203	-0.02672	-0.027134	-0.027479	-0.027865	-0.028215	-0.028452	-0.028659	-0.028809	-0.028952	-0.029242	-0.029353	-0.029409	-0.029362	-0.029296	-0.029216	-0.029138	-0.028878	-0.028491	-0.027821	-0.026917	-0.025811	-0.024435	-0.022876	-0.021025	-0.018853	-0.016383	-0.013999	-0.011917	-0.010165	-0.008537
Sample_74	9.25	38.36	71.85	-0.034535	-0.034864	-0.035043	-0.035168	-0.034992	-0.034429	-0.033996	-0.033858	-0.033918	-0.034074	-0.034363	-0.034643	-0.035115	-0.035547	-0.035969	-0.036406	-0.036955	-0.037462	-0.037872	-0.038246	-0.038697	-0.038979	-0.039126	-0.039295	-0.039461	-0.039863	-0.040025	-0.040067	-0.039937	-0.039922	-0.039855	-0.03978	-0.039596	-0.039193	-0.038512	-0.037692	-0.036558	-0.035187	-0.033649	-0.031788	-0.029639	-0.0272	-0.024867	-0.022747	-0.020959	-0.019292
Sample_75	11.8	32.97	72.86	-0.028025	-0.028365	-0.028689	-0.028858	-0.028678	-0.028292	-0.027989	-0.027851	-0.027966	-0.028184	-0.028483	-0.028845	-0.029317	-0.029747	-0.030192	-0.030662	-0.03124	-0.031714	-0.032171	-0.032649	-0.033133	-0.033405	-0.033603	-0.033786	-0.033978	-0.034431	-0.034628	-0.034706	-0.03462	-0.034607	-0.034527	-0.034465	-0.034231	-0.033812	-0.033141	-0.032297	-0.031094	-0.029671	-0.028025	-0.026138	-0.023923	-0.021393	-0.018956	-0.016783	-0.014914	-0.013227
Sample_76	9.96	29.71	64.26	-0.007714	-0.007937	-0.008054	-0.008169	-0.008155	-0.007986	-0.00781	-0.007878	-0.007982	-0.008285	-0.008626	-0.008876	-0.009287	-0.009674	-0.01	-0.010445	-0.010863	-0.011288	-0.011677	-0.012057	-0.012461	-0.012684	-0.012835	-0.013037	-0.013265	-0.013594	-0.013755	-0.013808	-0.013773	-0.013841	-0.013841	-0.013742	-0.01356	-0.013208	-0.012696	-0.012047	-0.011072	-0.009932	-0.008667	-0.007168	-0.005351	-0.003268	-0.001265	0.000477	0.001933	0.003211
Sample_77	10.5	28.94	66.59	-0.004284	-0.00448	-0.004588	-0.004686	-0.00458	-0.004387	-0.004247	-0.004236	-0.00437	-0.004675	-0.004992	-0.005337	-0.005697	-0.006073	-0.006446	-0.006892	-0.007329	-0.007666	-0.00807	-0.008514	-0.008922	-0.009169	-0.009319	-0.009584	-0.009844	-0.010207	-0.010344	-0.010357	-0.010399	-0.010457	-0.010479	-0.010404	-0.010214	-0.009877	-0.009343	-0.008606	-0.007545	-0.006319	-0.004932	-0.003359	-0.001487	0.000748	0.002905	0.004778	0.006333	0.00767
Sample_78	12	31.33	68.81	-0.02297	-0.02326	-0.023461	-0.02359	-0.023471	-0.023111	-0.022818	-0.02268	-0.022819	-0.022966	-0.023327	-0.023721	-0.024158	-0.024489	-0.024953	-0.02539	-0.025892	-0.026334	-0.026773	-0.027207	-0.027554	-0.027831	-0.028066	-0.028252	-0.028488	-0.028833	-0.028942	-0.029052	-0.028997	-0.028986	-0.028925	-0.028844	-0.028596	-0.02825	-0.027657	-0.026852	-0.025785	-0.024454	-0.022943	-0.021179	-0.019074	-0.016691	-0.0144	-0.012339	-0.010647	-0.0091
Sample_79	10.8	35.63	74.15	-0.019943	-0.020246	-0.020358	-0.020348	-0.020234	-0.019883	-0.019541	-0.019374	-0.019475	-0.019616	-0.019903	-0.020219	-0.020614	-0.020948	-0.021367	-0.02181	-0.022272	-0.02265	-0.023081	-0.023523	-0.023865	-0.024104	-0.02431	-0.024463	-0.024696	-0.025056	-0.025192	-0.025295	-0.025261	-0.025321	-0.025281	-0.025194	-0.024982	-0.024645	-0.024106	-0.02331	-0.022269	-0.021002	-0.019568	-0.017894	-0.015902	-0.013603	-0.011378	-0.009373	-0.007673	-0.006176
Sample_80	9.49	46.89	74.85	0.053444	0.052531	0.051699	0.051017	0.050393	0.049694	0.048776	0.047515	0.046394	0.044944	0.043585	0.042163	0.040964	0.039837	0.038755	0.037497	0.036369	0.03531	0.034335	0.033305	0.032269	0.031266	0.030425	0.029532	0.028517	0.027585	0.026777	0.026234	0.025795	0.02526	0.02451	0.023911	0.023467	0.023338	0.02349	0.023939	0.024548	0.025579	0.026835	0.028316	0.030131	0.032164	0.034169	0.035879	0.037472	0.038913
Sample_81	11.82	45.34	73.78	-0.009588	-0.009813	-0.00996	-0.010068	-0.009983	-0.009697	-0.009492	-0.009506	-0.009676	-0.009953	-0.010149	-0.010496	-0.010844	-0.01118	-0.011533	-0.011926	-0.012372	-0.012824	-0.013194	-0.013527	-0.013885	-0.0142	-0.014425	-0.014576	-0.014829	-0.0151	-0.015316	-0.015466	-0.015388	-0.015392	-0.015424	-0.015441	-0.015317	-0.01499	-0.014419	-0.013721	-0.012923	-0.011857	-0.010663	-0.009212	-0.007429	-0.00548	-0.003601	-0.001958	-0.000474	0.000819
Sample_82	11.31	44.69	74.88	-0.021523	-0.021765	-0.02188	-0.021845	-0.02164	-0.021261	-0.020961	-0.020838	-0.020883	-0.021008	-0.021251	-0.02154	-0.021922	-0.022296	-0.022635	-0.023007	-0.023472	-0.023929	-0.024289	-0.02461	-0.024967	-0.025262	-0.025434	-0.025566	-0.025703	-0.025964	-0.026124	-0.026216	-0.02604	-0.025919	-0.025856	-0.025809	-0.025577	-0.025136	-0.024423	-0.023563	-0.022537	-0.021248	-0.019725	-0.017843	-0.015616	-0.013217	-0.010971	-0.008962	-0.007218	-0.005665
Sample_83	15.76	40.54	71.91	-0.032324	-0.032552	-0.032673	-0.032568	-0.032277	-0.031703	-0.031208	-0.031036	-0.031041	-0.031135	-0.03133	-0.031613	-0.032049	-0.03239	-0.032765	-0.033167	-0.033679	-0.034213	-0.03459	-0.03494	-0.035335	-0.035646	-0.035846	-0.035967	-0.036106	-0.036415	-0.036616	-0.036712	-0.036483	-0.036356	-0.03624	-0.036198	-0.035947	-0.035443	-0.034616	-0.033649	-0.032494	-0.031037	-0.029309	-0.0272	-0.024734	-0.022053	-0.019538	-0.017353	-0.015418	-0.013678
Sample_84	14.72	42.84	75.99	-0.014675	-0.014998	-0.015117	-0.015113	-0.015007	-0.014745	-0.014446	-0.014359	-0.014456	-0.014673	-0.015028	-0.015481	-0.015943	-0.016348	-0.016813	-0.017254	-0.017819	-0.018317	-0.018742	-0.019138	-0.019556	-0.019928	-0.020199	-0.020421	-0.020639	-0.021009	-0.021234	-0.021417	-0.021354	-0.021391	-0.021414	-0.021407	-0.021261	-0.020888	-0.020207	-0.019371	-0.018297	-0.016936	-0.015386	-0.013543	-0.011336	-0.008885	-0.006523	-0.004441	-0.002648	-0.001004
Sample_85	13.07	41.17	75.13	-0.023502	-0.023882	-0.024015	-0.024081	-0.02392	-0.023602	-0.023337	-0.023171	-0.023327	-0.023513	-0.02378	-0.024139	-0.024584	-0.025001	-0.025435	-0.025843	-0.02642	-0.026907	-0.027304	-0.027693	-0.028074	-0.028413	-0.02863	-0.028831	-0.028925	-0.029288	-0.029467	-0.029572	-0.02944	-0.029372	-0.029273	-0.029266	-0.02903	-0.028634	-0.027936	-0.027073	-0.026028	-0.024727	-0.023144	-0.021221	-0.019026	-0.016559	-0.014226	-0.012237	-0.010521	-0.008928
Sample_86	15.14	43.63	76.31	-0.025902	-0.026171	-0.026226	-0.026177	-0.02595	-0.025499	-0.025062	-0.024865	-0.024821	-0.024929	-0.025174	-0.025486	-0.025851	-0.026162	-0.026492	-0.026817	-0.02733	-0.027783	-0.028103	-0.028444	-0.028778	-0.029089	-0.0293	-0.029381	-0.029498	-0.029806	-0.02994	-0.030041	-0.029825	-0.029719	-0.029628	-0.029631	-0.029415	-0.029033	-0.028331	-0.027454	-0.026423	-0.025189	-0.023679	-0.021854	-0.019697	-0.01733	-0.015125	-0.013237	-0.011558	-0.009909
Sample_87	12.8	44.71	75.59	-0.013194	-0.013604	-0.013793	-0.013952	-0.013986	-0.013805	-0.013684	-0.013718	-0.013952	-0.014236	-0.014538	-0.015031	-0.015591	-0.016005	-0.016527	-0.017004	-0.017552	-0.018083	-0.018597	-0.019089	-0.019469	-0.019822	-0.020114	-0.020393	-0.020615	-0.020973	-0.021202	-0.021328	-0.021348	-0.021376	-0.021378	-0.021385	-0.021169	-0.020818	-0.020235	-0.019449	-0.018431	-0.017125	-0.015591	-0.013717	-0.011529	-0.009099	-0.006768	-0.004767	-0.00304	-0.001501
Sample_88	11.05	42.54	77.24	-0.031602	-0.031918	-0.032067	-0.031998	-0.031719	-0.031227	-0.030728	-0.030528	-0.030566	-0.030568	-0.030789	-0.031146	-0.031586	-0.031932	-0.032277	-0.032653	-0.033164	-0.033599	-0.034	-0.034411	-0.034778	-0.035061	-0.035282	-0.035379	-0.035508	-0.035868	-0.036019	-0.036058	-0.035901	-0.035808	-0.035716	-0.035663	-0.0354	-0.034931	-0.034182	-0.033295	-0.032162	-0.030772	-0.029128	-0.027231	-0.024987	-0.022424	-0.020036	-0.017922	-0.016056	-0.014362
Sample_89	12.15	43.14	74.79	-0.042061	-0.042432	-0.042568	-0.042463	-0.042159	-0.041613	-0.041076	-0.040777	-0.040788	-0.040774	-0.041004	-0.041386	-0.041867	-0.042229	-0.042605	-0.042989	-0.043559	-0.044047	-0.04445	-0.044778	-0.04515	-0.045423	-0.045662	-0.045768	-0.045833	-0.046163	-0.046319	-0.046375	-0.046278	-0.046194	-0.046054	-0.046001	-0.045744	-0.045376	-0.044631	-0.043757	-0.042621	-0.041239	-0.039623	-0.037722	-0.035468	-0.032907	-0.030505	-0.028381	-0.026533	-0.02484
Sample_90	8.86	47.26	72.41	-0.015901	-0.016094	-0.016222	-0.016175	-0.016003	-0.015703	-0.015472	-0.015475	-0.01561	-0.015729	-0.016055	-0.016415	-0.016863	-0.017201	-0.017577	-0.017977	-0.018517	-0.018939	-0.019311	-0.019684	-0.020075	-0.020362	-0.020585	-0.020779	-0.020897	-0.021182	-0.02137	-0.021456	-0.021448	-0.021385	-0.021321	-0.021281	-0.021066	-0.02068	-0.02001	-0.019244	-0.018279	-0.017012	-0.015504	-0.013723	-0.011589	-0.009217	-0.007004	-0.005068	-0.003422	-0.001993
Sample_91	8.5	46.05	75.96	-0.041597	-0.041884	-0.041906	-0.041707	-0.041246	-0.040489	-0.039856	-0.039486	-0.039433	-0.039419	-0.039604	-0.039935	-0.040466	-0.040814	-0.041225	-0.041605	-0.042218	-0.042744	-0.043161	-0.043547	-0.043934	-0.044243	-0.044468	-0.044629	-0.044734	-0.045076	-0.045272	-0.045392	-0.045303	-0.045221	-0.045099	-0.045052	-0.044789	-0.044319	-0.043472	-0.042454	-0.041149	-0.039524	-0.037692	-0.035535	-0.03298	-0.030071	-0.027333	-0.024913	-0.022851	-0.020961
Sample_92	7.37	44.84	75.52	-0.034284	-0.034526	-0.034544	-0.034446	-0.03411	-0.033539	-0.032984	-0.032716	-0.03262	-0.03268	-0.032991	-0.033273	-0.033667	-0.034058	-0.034418	-0.034761	-0.035295	-0.03574	-0.036142	-0.036504	-0.036919	-0.037142	-0.037307	-0.037455	-0.037581	-0.037913	-0.038049	-0.038087	-0.037957	-0.037845	-0.037745	-0.037685	-0.03741	-0.036984	-0.036178	-0.035272	-0.034062	-0.032621	-0.030915	-0.028873	-0.026484	-0.023822	-0.021308	-0.019104	-0.017186	-0.015477
Sample_93	7.67	47.35	76.36	-0.024236	-0.024378	-0.024326	-0.024182	-0.023826	-0.023339	-0.022814	-0.022608	-0.02252	-0.022603	-0.022891	-0.023113	-0.02347	-0.023805	-0.024173	-0.024536	-0.024988	-0.025399	-0.025751	-0.026049	-0.026473	-0.0267	-0.026812	-0.026897	-0.027032	-0.027344	-0.027508	-0.02754	-0.027375	-0.027267	-0.027141	-0.027071	-0.026777	-0.026265	-0.025466	-0.024537	-0.023335	-0.021918	-0.0202	-0.018188	-0.015848	-0.013194	-0.010676	-0.008537	-0.006666	-0.005015
Sample_94	6.85	46.31	72.09	-0.014295	-0.014615	-0.014784	-0.014862	-0.014874	-0.014647	-0.014352	-0.014411	-0.014549	-0.01485	-0.015187	-0.015548	-0.016061	-0.016456	-0.016791	-0.017109	-0.017739	-0.018271	-0.018587	-0.018899	-0.019383	-0.019774	-0.020035	-0.020101	-0.020233	-0.020629	-0.020966	-0.021066	-0.02083	-0.020664	-0.020708	-0.020832	-0.020657	-0.020174	-0.019365	-0.018573	-0.017682	-0.016559	-0.015039	-0.013147	-0.010998	-0.008787	-0.006776	-0.005001	-0.003267	-0.001626
Sample_95	7.19	44.53	72.8	-0.031087	-0.031249	-0.031375	-0.031383	-0.031179	-0.030714	-0.03041	-0.030234	-0.030212	-0.030273	-0.030596	-0.030899	-0.031223	-0.031514	-0.031944	-0.032319	-0.032764	-0.033123	-0.033547	-0.033916	-0.034299	-0.034473	-0.034552	-0.034783	-0.034968	-0.035233	-0.03524	-0.035239	-0.03518	-0.035198	-0.035055	-0.034921	-0.034659	-0.034389	-0.033848	-0.03306	-0.032004	-0.030729	-0.029314	-0.027696	-0.025734	-0.023456	-0.021214	-0.019279	-0.017749	-0.016496
Sample_96	9.99	45.09	74.31	-0.028645	-0.029055	-0.029321	-0.029415	-0.029301	-0.028938	-0.028768	-0.028622	-0.028696	-0.028865	-0.029307	-0.029725	-0.030146	-0.03056	-0.031101	-0.031554	-0.03207	-0.032534	-0.033075	-0.033571	-0.034002	-0.034223	-0.034415	-0.03473	-0.035014	-0.035319	-0.035418	-0.035556	-0.035605	-0.035752	-0.035654	-0.035536	-0.035341	-0.035124	-0.034646	-0.033865	-0.032763	-0.031457	-0.030026	-0.028453	-0.026517	-0.024179	-0.021863	-0.019842	-0.018259	-0.016906
Sample_97	7.94	43.14	68.91	-0.03762	-0.038042	-0.03829	-0.038297	-0.038144	-0.03769	-0.037377	-0.037163	-0.037169	-0.037268	-0.037642	-0.038	-0.038434	-0.038821	-0.039318	-0.039772	-0.040281	-0.040748	-0.041262	-0.041667	-0.0421	-0.042332	-0.042516	-0.042739	-0.042957	-0.043238	-0.043304	-0.043409	-0.043405	-0.043482	-0.043361	-0.04322	-0.042984	-0.042733	-0.042184	-0.041334	-0.040196	-0.038803	-0.037277	-0.035588	-0.033552	-0.031115	-0.028675	-0.026534	-0.024816	-0.023374
Sample_98	6.79	44.9	68.1	0.032485	0.031803	0.031164	0.030645	0.030143	0.029538	0.028871	0.028054	0.027217	0.026295	0.025335	0.024275	0.023332	0.022525	0.021636	0.020727	0.019896	0.019079	0.018284	0.017489	0.016752	0.016006	0.015353	0.014738	0.014114	0.01343	0.012866	0.012497	0.012098	0.011762	0.011327	0.010953	0.010828	0.010898	0.011168	0.011633	0.012345	0.013279	0.014432	0.015773	0.017382	0.019298	0.021205	0.02284	0.024301	0.025563
Sample_99	7.65	44.19	69.86	-0.003301	-0.004203	-0.004917	-0.005584	-0.006097	-0.00648	-0.006825	-0.007306	-0.007962	-0.008685	-0.009539	-0.010444	-0.011373	-0.012215	-0.013114	-0.013989	-0.015007	-0.015966	-0.016833	-0.017703	-0.018564	-0.019327	-0.01999	-0.020605	-0.021259	-0.022095	-0.022718	-0.023214	-0.023581	-0.023989	-0.024372	-0.024758	-0.024901	-0.024893	-0.024495	-0.023971	-0.023159	-0.022144	-0.020926	-0.01947	-0.017757	-0.015647	-0.013535	-0.01161	-0.0099	-0.008316
Sample_100	9.87	45.58	76.61	-0.020035	-0.02062	-0.021035	-0.021201	-0.021033	-0.020698	-0.020506	-0.020403	-0.020595	-0.020884	-0.021292	-0.0218	-0.022358	-0.02291	-0.023523	-0.024069	-0.024757	-0.02537	-0.025998	-0.026519	-0.027014	-0.02743	-0.02776	-0.028058	-0.028377	-0.02885	-0.0292	-0.029496	-0.029582	-0.029689	-0.02972	-0.029795	-0.02958	-0.029192	-0.028501	-0.027621	-0.026462	-0.025035	-0.023417	-0.021584	-0.019405	-0.01683	-0.014271	-0.011985	-0.009974	-0.008127
Sample_101	8.08	45.32	70.67	-0.005445	-0.006177	-0.006907	-0.007556	-0.007815	-0.007923	-0.008099	-0.00841	-0.008949	-0.009683	-0.010446	-0.011249	-0.012106	-0.012901	-0.013725	-0.014514	-0.01545	-0.016292	-0.017134	-0.017878	-0.018663	-0.01935	-0.019914	-0.020424	-0.021055	-0.021765	-0.02234	-0.022856	-0.023129	-0.023474	-0.023837	-0.024136	-0.024223	-0.024056	-0.023566	-0.022899	-0.02195	-0.020818	-0.019476	-0.017896	-0.016015	-0.013764	-0.011555	-0.009606	-0.007884	-0.006327
Sample_102	7.79	42.88	71.66	0.039869	0.039129	0.038431	0.037808	0.037294	0.036711	0.036083	0.035148	0.034215	0.0331	0.031981	0.030906	0.029889	0.028988	0.028109	0.027226	0.026314	0.025482	0.024651	0.023852	0.023046	0.022236	0.021543	0.02092	0.020177	0.01951	0.018902	0.018439	0.018041	0.017694	0.017179	0.016755	0.016537	0.016648	0.016855	0.017229	0.017809	0.018622	0.019714	0.021002	0.022551	0.024373	0.026147	0.027632	0.028935	0.030068
Sample_103	9.47	46.42	75.98	0.042928	0.042415	0.041995	0.041882	0.041777	0.041584	0.041295	0.040707	0.040124	0.039252	0.038411	0.03754	0.036694	0.035899	0.035117	0.034274	0.033599	0.032887	0.03229	0.031644	0.03099	0.030389	0.029846	0.029382	0.028841	0.028346	0.027824	0.027498	0.027198	0.026888	0.026513	0.026262	0.026171	0.02636	0.026767	0.027436	0.028347	0.029486	0.030878	0.032395	0.034332	0.036548	0.038752	0.040683	0.042326	0.043777
Sample_104	8.41	42.35	68.9	-0.011411	-0.011778	-0.012013	-0.012141	-0.012107	-0.011866	-0.011646	-0.011653	-0.011859	-0.012155	-0.0125	-0.012931	-0.013399	-0.013789	-0.0142	-0.014644	-0.015245	-0.015718	-0.016138	-0.016543	-0.016997	-0.017371	-0.017653	-0.017841	-0.01813	-0.018555	-0.018764	-0.018931	-0.0189	-0.018918	-0.018979	-0.019025	-0.018883	-0.01848	-0.017907	-0.017121	-0.016137	-0.014968	-0.013553	-0.01194	-0.010052	-0.007913	-0.00581	-0.003928	-0.002269	-0.000733
Sample_105	12.38	42.19	77.79	0.022351	0.021114	0.01988	0.018756	0.017711	0.0168	0.015838	0.014707	0.013567	0.012183	0.010882	0.00959	0.00834	0.00715	0.005996	0.004734	0.003457	0.002305	0.00119	2.7e-05	-0.001145	-0.002223	-0.003194	-0.004048	-0.005072	-0.006134	-0.007034	-0.00779	-0.008391	-0.009061	-0.009736	-0.010362	-0.010739	-0.010803	-0.010703	-0.010349	-0.009787	-0.008962	-0.007917	-0.006645	-0.00511	-0.003238	-0.001327	0.000388	0.001913	0.003319
Sample_106	12.42	37.25	76.03	0.008118	0.007846	0.007633	0.007383	0.007286	0.007293	0.007289	0.007064	0.006654	0.006246	0.005733	0.00524	0.00464	0.004144	0.003775	0.003276	0.002596	0.002028	0.001687	0.001281	0.000751	0.000162	-0.000171	-0.000293	-0.000545	-0.001079	-0.001498	-0.001671	-0.001628	-0.001654	-0.001891	-0.002156	-0.002133	-0.001644	-0.001061	-0.000423	0.000279	0.001173	0.002456	0.004084	0.005872	0.007746	0.00948	0.01107	0.012685	0.014232
Sample_107	12.66	34.98	75.6	0.00689	0.006163	0.005507	0.004976	0.004584	0.004283	0.004039	0.003552	0.002945	0.00224	0.001429	0.000615	-0.00024	-0.001005	-0.001713	-0.002552	-0.003447	-0.004274	-0.005004	-0.005761	-0.006576	-0.007277	-0.007866	-0.008342	-0.008931	-0.009634	-0.010145	-0.010606	-0.010887	-0.011191	-0.011507	-0.011823	-0.01189	-0.011634	-0.011221	-0.010537	-0.00958	-0.008422	-0.006968	-0.005288	-0.003314	-0.000986	0.001352	0.003444	0.005245	0.00688
Sample_108	12.97	37.2	76.35	-0.010742	-0.011231	-0.011467	-0.011586	-0.0115	-0.01122	-0.010949	-0.010926	-0.011124	-0.011453	-0.011987	-0.012537	-0.013142	-0.013747	-0.014339	-0.014983	-0.015689	-0.016345	-0.016989	-0.017604	-0.01819	-0.018671	-0.019074	-0.019469	-0.019865	-0.020371	-0.020742	-0.021032	-0.021239	-0.021415	-0.021516	-0.021646	-0.021535	-0.021177	-0.020504	-0.019529	-0.018294	-0.01676	-0.014977	-0.012969	-0.010523	-0.007695	-0.004896	-0.002424	-0.000298	0.001606
Sample_109	8.6	43.72	72.56	0.020519	0.019611	0.01872	0.017905	0.017226	0.016598	0.015933	0.01508	0.014067	0.013068	0.012051	0.010964	0.009935	0.008996	0.008108	0.00711	0.006036	0.005098	0.004262	0.003358	0.002388	0.001488	0.000791	0.000185	-0.00052	-0.001393	-0.002123	-0.002624	-0.002943	-0.003323	-0.003841	-0.004392	-0.004601	-0.004457	-0.004088	-0.003604	-0.002995	-0.002136	-0.000885	0.000614	0.002382	0.004239	0.006089	0.007769	0.009385	0.010914
Sample_110	9.97	39.11	73.71	-0.019395	-0.020114	-0.020638	-0.021044	-0.021197	-0.02104	-0.020931	-0.02104	-0.021386	-0.021778	-0.022341	-0.022915	-0.023575	-0.024197	-0.024832	-0.025422	-0.026178	-0.026885	-0.027508	-0.028098	-0.028693	-0.029213	-0.029615	-0.029956	-0.030353	-0.030875	-0.031221	-0.03153	-0.031662	-0.031826	-0.031902	-0.032077	-0.032012	-0.031727	-0.031178	-0.030413	-0.029417	-0.028189	-0.026718	-0.024997	-0.022957	-0.020598	-0.018317	-0.016235	-0.014381	-0.012709
Sample_111	11.9	29.54	64.64	-0.005463	-0.006271	-0.006885	-0.007387	-0.007677	-0.007696	-0.007713	-0.008029	-0.008623	-0.009175	-0.009885	-0.010652	-0.011532	-0.012332	-0.012963	-0.013734	-0.014721	-0.015598	-0.016244	-0.016878	-0.017682	-0.018473	-0.019016	-0.019328	-0.019772	-0.020544	-0.021196	-0.021578	-0.021653	-0.021836	-0.022194	-0.022601	-0.02261	-0.022186	-0.021441	-0.020672	-0.019797	-0.018562	-0.016919	-0.014977	-0.012792	-0.010465	-0.008241	-0.006152	-0.004056	-0.002043
Sample_112	11.3	30.8	68.41	0.010408	0.010072	0.009922	0.009798	0.009717	0.00973	0.009651	0.009307	0.009007	0.008511	0.007983	0.007477	0.006986	0.006521	0.006058	0.005539	0.005027	0.0046	0.004165	0.003607	0.003117	0.002735	0.002415	0.002141	0.001769	0.001331	0.001068	0.000957	0.000899	0.000801	0.000593	0.000516	0.000574	0.00084	0.001324	0.00195	0.002724	0.003727	0.004964	0.006388	0.008033	0.009931	0.011814	0.013445	0.014812	0.016055
Sample_113	13.5	26.34	66.58	-1.7e-05	-0.00068	-0.001206	-0.001491	-0.001624	-0.001594	-0.001652	-0.0019	-0.002219	-0.002816	-0.003493	-0.004207	-0.004835	-0.00548	-0.006238	-0.006968	-0.007677	-0.008321	-0.009032	-0.009856	-0.010461	-0.010908	-0.011397	-0.011927	-0.012499	-0.013058	-0.013468	-0.013827	-0.014155	-0.014498	-0.014724	-0.014864	-0.014882	-0.01482	-0.014415	-0.013696	-0.012641	-0.011357	-0.010094	-0.008672	-0.006843	-0.004547	-0.002168	-0.000112	0.001524	0.003004
Sample_114	11.7	25.91	64.02	0.968825	0.96731	0.966978	0.967388	0.967388	0.966077	0.965147	0.965198	0.964787	0.963454	0.962777	0.961758	0.96039	0.959038	0.95807	0.956709	0.955722	0.955112	0.953679	0.95263	0.952053	0.951191	0.949152	0.948162	0.946384	0.945986	0.945177	0.944653	0.942856	0.942142	0.940775	0.940298	0.938477	0.937237	0.93559	0.934596	0.934513	0.933684	0.933282	0.930867	0.930431	0.929501	0.930121	0.929169	0.928795	0.926843
Sample_115	8.44	35.1	66.28	0.032214	0.031328	0.030467	0.029696	0.029019	0.028163	0.027262	0.026334	0.025354	0.024169	0.023059	0.022118	0.02123	0.020266	0.019272	0.018358	0.017582	0.016648	0.015639	0.014699	0.01396	0.013227	0.012443	0.01165	0.010846	0.010181	0.009593	0.009061	0.008532	0.008102	0.007684	0.007341	0.007108	0.007079	0.007294	0.007799	0.008474	0.009292	0.010214	0.011281	0.012748	0.014532	0.016302	0.017724	0.018873	0.019913
Sample_116	12.9	33.21	69.9	0.009567	0.008947	0.008339	0.008002	0.007778	0.007478	0.007121	0.006749	0.006255	0.005518	0.004761	0.00414	0.003568	0.002864	0.002115	0.001479	0.00091	0.000224	-0.000567	-0.001268	-0.001766	-0.002251	-0.002786	-0.003301	-0.0039	-0.00435	-0.004699	-0.005056	-0.005336	-0.005491	-0.005598	-0.005689	-0.005685	-0.005468	-0.004942	-0.004114	-0.003084	-0.001849	-0.000499	0.001025	0.002976	0.005319	0.007605	0.009441	0.010944	0.01232
Sample_117	13.2	36.01	63.13	0.000278	-0.00032	-0.000871	-0.001264	-0.001496	-0.001655	-0.001909	-0.00216	-0.002629	-0.003306	-0.003976	-0.004668	-0.005274	-0.00593	-0.006674	-0.007406	-0.008029	-0.008644	-0.009387	-0.010144	-0.010776	-0.011221	-0.011673	-0.01208	-0.012653	-0.013104	-0.013314	-0.013543	-0.013784	-0.01404	-0.014198	-0.014255	-0.014151	-0.013947	-0.013511	-0.012792	-0.011759	-0.01044	-0.008965	-0.007372	-0.005438	-0.003117	-0.00077	0.001254	0.002944	0.00439
Sample_118	12.4	31.44	68.62	0.003687	0.00349	0.00335	0.003311	0.003405	0.003531	0.003604	0.003526	0.003319	0.002915	0.002459	0.002067	0.001731	0.001275	0.000753	0.000304	-0.0001	-0.000528	-0.001058	-0.001569	-0.001987	-0.002257	-0.002566	-0.002875	-0.003252	-0.003476	-0.003594	-0.003736	-0.003884	-0.004049	-0.004084	-0.004026	-0.003847	-0.003534	-0.002969	-0.002152	-0.001072	0.000214	0.001614	0.003189	0.005126	0.007405	0.009638	0.011512	0.013078	0.014429
Sample_119	12.1	33.74	68.87	0.005008	0.004402	0.003727	0.003326	0.003107	0.002967	0.002731	0.002377	0.001953	0.00127	0.000609	-4e-05	-0.000608	-0.001258	-0.00197	-0.002675	-0.003282	-0.003924	-0.004592	-0.005288	-0.005867	-0.006307	-0.006812	-0.007295	-0.007842	-0.008303	-0.008573	-0.008871	-0.009146	-0.009484	-0.009691	-0.009806	-0.009757	-0.009617	-0.009227	-0.008535	-0.007596	-0.006484	-0.005312	-0.004071	-0.002492	-0.000557	0.001451	0.003187	0.004671	0.005983
Sample_120	11.7	40.31	71.22	0.021393	0.020988	0.020563	0.020278	0.020067	0.019853	0.019563	0.019112	0.018658	0.017928	0.017227	0.016579	0.016006	0.015365	0.014691	0.013991	0.013459	0.012849	0.01215	0.011484	0.010875	0.010444	0.009957	0.009453	0.008865	0.008457	0.008177	0.007936	0.007674	0.007365	0.00711	0.007018	0.007108	0.007337	0.007737	0.008425	0.009434	0.010653	0.012008	0.013464	0.015283	0.017458	0.019638	0.021511	0.023083	0.024449
Sample_121	11.6	38.81	66.04	0.012564	0.011414	0.010385	0.00947	0.008669	0.00793	0.007242	0.006314	0.00546	0.004441	0.003291	0.002259	0.001362	0.00039	-0.000683	-0.00175	-0.002686	-0.003618	-0.004638	-0.005722	-0.006636	-0.007407	-0.008156	-0.008921	-0.009758	-0.010568	-0.011102	-0.011607	-0.01217	-0.012685	-0.013139	-0.01338	-0.013473	-0.013461	-0.013229	-0.012716	-0.011827	-0.010608	-0.009217	-0.00774	-0.006006	-0.003842	-0.001542	0.00049	0.002152	0.003591
Sample_122	12	34.08	68.25	-0.018806	-0.019332	-0.019718	-0.019848	-0.019706	-0.019359	-0.01917	-0.019143	-0.019303	-0.019691	-0.020295	-0.020855	-0.021369	-0.021975	-0.022676	-0.023337	-0.023898	-0.024487	-0.025149	-0.025868	-0.026417	-0.026788	-0.027167	-0.027585	-0.028078	-0.028549	-0.02874	-0.028946	-0.029147	-0.029383	-0.029498	-0.02944	-0.029277	-0.028967	-0.028407	-0.027554	-0.02633	-0.024761	-0.023081	-0.021251	-0.019122	-0.016525	-0.013841	-0.011477	-0.009496	-0.007805
Sample_123	13.6	34.98	74.48	0.002839	0.002134	0.001528	0.001171	0.001034	0.000963	0.000843	0.000524	0.000155	-0.000425	-0.00118	-0.001887	-0.002534	-0.003206	-0.003971	-0.004724	-0.005387	-0.006026	-0.006737	-0.0075	-0.008156	-0.008676	-0.009165	-0.00968	-0.010264	-0.010865	-0.011242	-0.011531	-0.011934	-0.012316	-0.01262	-0.012759	-0.012709	-0.012552	-0.012207	-0.011585	-0.010595	-0.009367	-0.008029	-0.006634	-0.005032	-0.002964	-0.000708	0.001311	0.003039	0.004547
Sample_124	8.1	33	66.94	0.016235	0.015069	0.013922	0.01297	0.012204	0.011454	0.010716	0.009792	0.00883	0.007777	0.006578	0.005392	0.004249	0.00315	0.001963	0.000799	-0.000246	-0.00135	-0.002446	-0.003559	-0.004559	-0.005431	-0.006271	-0.007089	-0.008033	-0.008973	-0.009687	-0.010352	-0.011032	-0.011691	-0.012258	-0.01267	-0.012906	-0.013031	-0.0129	-0.012511	-0.011781	-0.010763	-0.009609	-0.008359	-0.006847	-0.004888	-0.002831	-0.000994	0.000556	0.001871
Sample_125	12.4	27.63	67.56	-0.010098	-0.010767	-0.011286	-0.011732	-0.012	-0.012103	-0.012332	-0.012657	-0.013093	-0.013602	-0.014286	-0.014989	-0.015561	-0.016125	-0.016773	-0.017473	-0.018099	-0.018659	-0.019244	-0.019939	-0.020453	-0.020873	-0.021223	-0.02162	-0.022062	-0.022571	-0.022755	-0.022896	-0.023044	-0.023225	-0.023347	-0.023278	-0.023087	-0.022866	-0.022456	-0.021861	-0.020908	-0.019584	-0.018062	-0.016356	-0.014447	-0.012257	-0.01003	-0.008066	-0.006481	-0.005123
Sample_126	12.4	38.64	71.4	-0.020269	-0.020577	-0.020826	-0.020882	-0.020845	-0.020657	-0.020615	-0.02067	-0.020841	-0.021131	-0.021596	-0.021992	-0.022411	-0.022885	-0.023347	-0.023764	-0.024235	-0.024684	-0.025102	-0.025613	-0.025943	-0.026203	-0.026396	-0.026713	-0.026971	-0.027285	-0.027434	-0.027477	-0.027432	-0.027511	-0.027481	-0.027392	-0.02719	-0.026941	-0.026557	-0.02589	-0.024872	-0.023557	-0.022061	-0.02046	-0.018654	-0.016457	-0.014254	-0.012333	-0.010786	-0.009451
Sample_127	11.2	40.11	75.53	-0.006416	-0.00694	-0.007338	-0.007585	-0.007698	-0.007774	-0.008014	-0.008235	-0.008567	-0.009082	-0.009666	-0.010294	-0.010791	-0.01141	-0.012087	-0.012681	-0.013317	-0.01385	-0.014507	-0.015138	-0.015656	-0.016081	-0.016415	-0.016801	-0.017228	-0.017665	-0.017887	-0.018115	-0.018255	-0.01848	-0.018577	-0.018585	-0.018472	-0.018192	-0.017684	-0.017025	-0.016044	-0.014709	-0.013145	-0.011401	-0.009338	-0.007003	-0.004739	-0.00278	-0.001183	0.000187
Sample_128	10.49	39.49	72.48	0.011835	0.011167	0.010574	0.010064	0.009569	0.009164	0.008793	0.00814	0.007488	0.006804	0.006028	0.005202	0.004381	0.003782	0.003177	0.0024	0.001602	0.000898	0.00031	-0.00035	-0.001108	-0.001683	-0.002088	-0.002454	-0.002949	-0.003536	-0.004058	-0.004251	-0.004378	-0.00459	-0.004934	-0.00512	-0.005071	-0.004724	-0.004324	-0.003802	-0.003115	-0.00203	-0.000596	0.001007	0.00284	0.004789	0.006705	0.00846	0.010091	0.011521
Sample_129	9.85	40.35	73.91	0.035445	0.034252	0.033023	0.031934	0.03083	0.029741	0.028612	0.027233	0.025936	0.024584	0.023197	0.021765	0.020477	0.019338	0.018188	0.016937	0.015747	0.014631	0.013564	0.012417	0.011263	0.010251	0.009349	0.008514	0.007582	0.006561	0.005722	0.005123	0.004588	0.003986	0.003263	0.00267	0.002348	0.002329	0.00236	0.002497	0.00282	0.00354	0.004581	0.005758	0.007118	0.00863	0.010169	0.011614	0.012917	0.014091
Sample_130	11.2	32.66	73.78	0.038361	0.037781	0.037089	0.036485	0.035963	0.035432	0.034749	0.033859	0.033042	0.03201	0.030946	0.029925	0.029089	0.028351	0.027549	0.026696	0.025938	0.025299	0.024506	0.023666	0.022925	0.022295	0.02167	0.021096	0.020426	0.019831	0.019321	0.019084	0.018782	0.018449	0.018028	0.017738	0.017607	0.017756	0.018004	0.01847	0.019133	0.020112	0.021307	0.022589	0.024159	0.025933	0.02773	0.029263	0.030619	0.031826
Sample_131	10.6	30.16	67.38	0.026311	0.02607	0.025824	0.025718	0.025673	0.025625	0.025533	0.025152	0.02475	0.024126	0.023406	0.022689	0.022115	0.021695	0.021162	0.020503	0.019916	0.019421	0.018912	0.018276	0.01772	0.017328	0.016942	0.016568	0.016079	0.01561	0.015272	0.015201	0.0151	0.014934	0.014657	0.014573	0.014674	0.015055	0.015555	0.01631	0.017334	0.018682	0.020293	0.022009	0.024072	0.026402	0.028739	0.030762	0.032563	0.034145
Sample_132	9.61	33.79	68.58	0.037292	0.036388	0.035427	0.034644	0.033858	0.033054	0.032196	0.031011	0.029822	0.028607	0.027386	0.026156	0.025068	0.02405	0.023029	0.021966	0.020954	0.019995	0.019042	0.018036	0.01704	0.01615	0.015382	0.014607	0.013765	0.012954	0.012276	0.011828	0.011356	0.010859	0.010272	0.009846	0.009673	0.009743	0.009882	0.010253	0.010922	0.011951	0.013209	0.014666	0.016349	0.01828	0.02028	0.022056	0.023552	0.024858
Sample_133	10.45	40.46	70.55	0.010495	0.009971	0.009488	0.009089	0.008751	0.008584	0.008322	0.007799	0.007209	0.006583	0.005884	0.005193	0.004518	0.003869	0.003267	0.002594	0.001857	0.001175	0.000589	-2.8e-05	-0.000721	-0.001254	-0.001651	-0.001974	-0.002451	-0.00307	-0.003494	-0.003642	-0.003715	-0.003929	-0.004218	-0.004344	-0.004231	-0.003861	-0.003368	-0.002758	-0.001924	-0.000667	0.000861	0.002594	0.004576	0.00678	0.008941	0.01089	0.012643	0.014215
Sample_134	13	35.07	71.56	0.008265	0.007739	0.007227	0.006804	0.006518	0.006374	0.006173	0.005698	0.005171	0.004521	0.003857	0.003223	0.002563	0.001913	0.001257	0.000577	-0.000116	-0.000745	-0.001333	-0.001954	-0.002576	-0.003097	-0.003509	-0.003884	-0.004297	-0.004826	-0.005227	-0.005446	-0.005601	-0.00579	-0.00602	-0.006108	-0.006025	-0.005723	-0.005216	-0.004538	-0.003638	-0.002378	-0.000895	0.000802	0.002793	0.005008	0.007196	0.009184	0.010933	0.012505
Sample_135	11.16	31.81	62.96	0.047992	0.046471	0.044904	0.043427	0.042063	0.040668	0.039089	0.037301	0.035561	0.033629	0.031809	0.030018	0.028438	0.026853	0.025335	0.02373	0.022214	0.020721	0.019327	0.017838	0.016357	0.014917	0.01364	0.012479	0.011167	0.009844	0.008707	0.007807	0.006912	0.005997	0.005003	0.004144	0.003508	0.003097	0.002864	0.002815	0.003005	0.003519	0.004256	0.005183	0.006356	0.007761	0.009203	0.010443	0.011516	0.012439
Sample_136	11.7	31.04	65.29	0.030102	0.029005	0.028008	0.027109	0.026306	0.025409	0.024385	0.023178	0.022047	0.020815	0.019604	0.018324	0.01719	0.016124	0.015023	0.013878	0.012787	0.01176	0.010807	0.009701	0.008607	0.007693	0.00687	0.006087	0.005215	0.004355	0.003604	0.003069	0.002566	0.002006	0.001428	0.000975	0.000725	0.000676	0.000815	0.001081	0.001604	0.00251	0.003639	0.005004	0.00661	0.008481	0.010335	0.011939	0.01332	0.014509
Sample_137	8.44	46.79	75.15	0.053962	0.052593	0.051336	0.050082	0.048963	0.047706	0.046266	0.044489	0.042848	0.04111	0.039433	0.037704	0.036112	0.034668	0.033266	0.031725	0.030243	0.028896	0.027655	0.026264	0.02482	0.023516	0.02235	0.021292	0.020062	0.018764	0.017673	0.016915	0.016197	0.015357	0.014338	0.013508	0.012978	0.012759	0.012675	0.012585	0.012726	0.01334	0.014265	0.01536	0.016638	0.018027	0.019473	0.020834	0.022132	0.023234
Sample_138	8.49	45.24	74.08	0.036869	0.035553	0.034339	0.033198	0.03211	0.030976	0.029716	0.028224	0.026827	0.025322	0.023879	0.022401	0.021025	0.019719	0.018447	0.017101	0.015823	0.014607	0.013436	0.012182	0.010941	0.00983	0.008815	0.007859	0.006826	0.005802	0.004875	0.004127	0.003431	0.002686	0.001923	0.001308	0.000864	0.000658	0.000601	0.000641	0.000982	0.00161	0.002484	0.003591	0.004892	0.006451	0.008062	0.009486	0.010718	0.011786
Sample_139	10.62	44.59	75.18	0.036447	0.035317	0.034307	0.033236	0.032235	0.031296	0.030201	0.028721	0.027343	0.02603	0.024698	0.023237	0.021877	0.020698	0.019622	0.018291	0.016891	0.015742	0.014865	0.013692	0.012336	0.011177	0.010326	0.009623	0.008632	0.007477	0.006477	0.005986	0.005571	0.004911	0.003993	0.003271	0.003043	0.003179	0.003309	0.003333	0.00353	0.004351	0.005654	0.007184	0.008766	0.010344	0.011975	0.013609	0.01524	0.016662
Sample_140	10.25	40.44	72.21	0.091312	0.08972	0.088127	0.086753	0.08548	0.084235	0.082648	0.08065	0.078834	0.0766	0.0745	0.072221	0.070277	0.068544	0.066847	0.064958	0.063238	0.061749	0.060369	0.058738	0.05701	0.055408	0.054091	0.052848	0.05128	0.049779	0.048438	0.04767	0.046928	0.045908	0.04451	0.043336	0.042582	0.042288	0.041919	0.041609	0.0415	0.041946	0.042871	0.043891	0.044997	0.046102	0.047365	0.048571	0.04986	0.050936
Sample_141	8.25	42.74	76.29	0.071659	0.069752	0.068025	0.066392	0.064728	0.06293	0.061049	0.058733	0.056503	0.054153	0.051912	0.04961	0.047534	0.045504	0.043607	0.041558	0.039682	0.037885	0.036155	0.034359	0.032547	0.030803	0.029207	0.027668	0.026035	0.024422	0.022939	0.021719	0.020523	0.019264	0.017904	0.016761	0.015824	0.015128	0.014579	0.014149	0.013988	0.014231	0.014737	0.015449	0.016388	0.017564	0.018793	0.019833	0.02068	0.021348
Sample_142	9.38	41.07	75.43	0.036985	0.035869	0.034659	0.033585	0.03261	0.031564	0.030407	0.029039	0.027742	0.026387	0.024945	0.02356	0.022239	0.020981	0.019715	0.01838	0.017185	0.015998	0.014873	0.013637	0.012494	0.011437	0.010478	0.009516	0.008508	0.007525	0.006634	0.005908	0.005269	0.004614	0.003892	0.003314	0.002905	0.002762	0.002744	0.002956	0.003441	0.004246	0.005275	0.006535	0.008085	0.0099	0.011771	0.013435	0.014826	0.016056
Sample_143	9.95	43.53	76.61	0.038237	0.037308	0.036394	0.035581	0.034829	0.034024	0.033141	0.032013	0.030949	0.029711	0.028476	0.027266	0.026171	0.025182	0.02419	0.023071	0.02206	0.021124	0.02019	0.019138	0.01812	0.017283	0.016513	0.015734	0.014868	0.013971	0.013297	0.012843	0.012454	0.011967	0.011363	0.010918	0.010683	0.010723	0.010931	0.011338	0.011963	0.013019	0.014286	0.015682	0.017335	0.019191	0.021191	0.022935	0.024498	0.02582
Sample_144	8.29	44.61	75.89	0.023539	0.023166	0.022726	0.02247	0.022284	0.022063	0.02182	0.021304	0.020746	0.02001	0.019171	0.018331	0.017669	0.017059	0.016361	0.015509	0.01485	0.014185	0.013559	0.012839	0.01216	0.011699	0.011297	0.010776	0.010202	0.009618	0.009156	0.009023	0.008917	0.008667	0.008314	0.008099	0.008107	0.008354	0.008806	0.009555	0.010572	0.01198	0.013612	0.01543	0.017575	0.019933	0.022332	0.024454	0.026322	0.027961
Sample_145	13.97	42.44	77.54	-0.003073	-0.003695	-0.004276	-0.004733	-0.005033	-0.005217	-0.005405	-0.005753	-0.0062	-0.006829	-0.007563	-0.008285	-0.008999	-0.009661	-0.010434	-0.011217	-0.012004	-0.012767	-0.013472	-0.014247	-0.014909	-0.015449	-0.015911	-0.01643	-0.016909	-0.017475	-0.017871	-0.018183	-0.018368	-0.018611	-0.018776	-0.018899	-0.018864	-0.01865	-0.018165	-0.017446	-0.016388	-0.014988	-0.013435	-0.011628	-0.00944	-0.006898	-0.004344	-0.002133	-0.000331	0.001266
Sample_146	11.96	43.04	75.09	0.082055	0.080024	0.077982	0.07619	0.074339	0.072366	0.070235	0.067795	0.065463	0.062815	0.060338	0.057822	0.055524	0.05333	0.051182	0.048955	0.046996	0.045043	0.043092	0.04106	0.039117	0.0372	0.035358	0.033534	0.031659	0.029938	0.028297	0.026815	0.025377	0.023902	0.022377	0.020976	0.019719	0.018691	0.017819	0.01716	0.01672	0.016549	0.016547	0.016662	0.017036	0.017644	0.018408	0.019024	0.019426	0.019735
Sample_147	8.89	47.16	72.71	0.017813	0.016642	0.015379	0.014219	0.013114	0.012059	0.01095	0.00975	0.008518	0.007219	0.005894	0.004587	0.003368	0.002146	0.000857	-0.000384	-0.001583	-0.002792	-0.003953	-0.005137	-0.006183	-0.00716	-0.008124	-0.009061	-0.009992	-0.010882	-0.011731	-0.01251	-0.013154	-0.013807	-0.014364	-0.014878	-0.015257	-0.015531	-0.01559	-0.015414	-0.014984	-0.014264	-0.013403	-0.012306	-0.010909	-0.009222	-0.00746	-0.005921	-0.00473	-0.003723
Sample_148	11.58	45.95	76.26	0.064581	0.064399	0.064234	0.06442	0.064718	0.064813	0.064741	0.064324	0.063911	0.063089	0.062141	0.061079	0.060336	0.059691	0.058953	0.058097	0.057525	0.057005	0.056436	0.055864	0.055344	0.054972	0.054636	0.054122	0.053472	0.05301	0.052683	0.052637	0.052495	0.052311	0.051898	0.051745	0.051723	0.051975	0.05239	0.053178	0.054236	0.055718	0.057456	0.059301	0.061508	0.064011	0.066573	0.068795	0.070808	0.072555
Sample_149	10.021	44.74	75.82	-0.002549	-0.002944	-0.003251	-0.003473	-0.003562	-0.003558	-0.003607	-0.003783	-0.004052	-0.004402	-0.004881	-0.005425	-0.005876	-0.006286	-0.006805	-0.00731	-0.007844	-0.008296	-0.008764	-0.009285	-0.009737	-0.010068	-0.010312	-0.01059	-0.010908	-0.011309	-0.011493	-0.011627	-0.011661	-0.011739	-0.011807	-0.011773	-0.011608	-0.011297	-0.010806	-0.010086	-0.009179	-0.007929	-0.006544	-0.004946	-0.00305	-0.000871	0.001334	0.003237	0.004814	0.006291
Sample_150	12.42	47.25	76.66	0.078334	0.077384	0.076467	0.075949	0.075533	0.074919	0.074084	0.072934	0.07192	0.070383	0.06874	0.067083	0.065721	0.064365	0.063001	0.061479	0.060382	0.059334	0.05827	0.057181	0.056268	0.055484	0.054628	0.053578	0.052431	0.051524	0.050693	0.050154	0.049454	0.048782	0.047961	0.047419	0.046988	0.046724	0.046623	0.046955	0.047652	0.048778	0.050003	0.05135	0.05308	0.055131	0.057279	0.059065	0.060696	0.062079
Sample_151	8.07	46.21	72.39	0.044129	0.042845	0.041498	0.040282	0.039155	0.037912	0.036526	0.034901	0.033434	0.031811	0.030094	0.028463	0.027003	0.02558	0.024129	0.022718	0.021332	0.020018	0.018699	0.017341	0.016005	0.014821	0.013725	0.012564	0.011388	0.010297	0.009306	0.008423	0.007625	0.006848	0.006008	0.00531	0.004767	0.004458	0.004284	0.004342	0.004672	0.005343	0.006246	0.007334	0.008699	0.010371	0.012138	0.013592	0.014757	0.015786
Sample_152	11.3	44.43	73.1	0.010286	0.009409	0.008592	0.007881	0.007292	0.0067	0.006024	0.005263	0.004483	0.00362	0.002651	0.001692	0.000824	-1.2e-05	-0.000881	-0.001787	-0.002682	-0.003514	-0.004343	-0.005246	-0.006034	-0.006738	-0.007366	-0.007951	-0.008572	-0.009255	-0.009776	-0.010161	-0.010484	-0.010831	-0.011163	-0.011433	-0.011498	-0.01144	-0.01117	-0.010722	-0.010016	-0.008967	-0.007709	-0.006217	-0.004457	-0.002424	-0.00035	0.00144	0.002941	0.004313
Sample_153				0.027505	0.026387	0.025254	0.024257	0.023359	0.022386	0.021325	0.020113	0.018881	0.017698	0.016439	0.015079	0.013872	0.012763	0.011648	0.010503	0.009328	0.008291	0.007265	0.006189	0.005114	0.004145	0.003312	0.002553	0.001704	0.000752	-4e-05	-0.000615	-0.001114	-0.001673	-0.002332	-0.002851	-0.003127	-0.0032	-0.003152	-0.002954	-0.002543	-0.001782	-0.000699	0.000638	0.002135	0.00385	0.00557	0.007082	0.008384	0.009583
Sample_154				0.020601	0.019778	0.018892	0.01806	0.017418	0.016753	0.015907	0.01494	0.014076	0.013089	0.01205	0.011016	0.01007	0.009126	0.008221	0.007194	0.006219	0.00533	0.004476	0.003594	0.002704	0.001915	0.001288	0.000611	-0.000132	-0.000888	-0.001448	-0.001876	-0.002307	-0.002698	-0.003121	-0.003455	-0.003606	-0.003546	-0.003305	-0.002887	-0.002277	-0.00132	-0.00018	0.001208	0.002846	0.004744	0.006677	0.008313	0.009726	0.010981
Sample_155				0.02407	0.023176	0.022077	0.021173	0.020423	0.019572	0.018621	0.017593	0.016582	0.01542	0.014243	0.013009	0.011878	0.010823	0.009757	0.008577	0.007446	0.006403	0.0054	0.004349	0.003234	0.002279	0.001507	0.000725	-0.000151	-0.001107	-0.001874	-0.002464	-0.00297	-0.003514	-0.004134	-0.004627	-0.004859	-0.004814	-0.00467	-0.004353	-0.003815	-0.002911	-0.001765	-0.000368	0.00129	0.003199	0.00513	0.006846	0.008384	0.009772
Sample_156				0.038487	0.037826	0.037132	0.036529	0.03601	0.035421	0.034659	0.033721	0.032855	0.03176	0.030712	0.029654	0.02877	0.028012	0.027241	0.02623	0.02535	0.024618	0.023909	0.023077	0.02213	0.021352	0.02078	0.020245	0.019515	0.018697	0.018128	0.017937	0.017708	0.01734	0.0168	0.016387	0.016245	0.016483	0.016807	0.017156	0.017647	0.018646	0.019948	0.021457	0.023058	0.024781	0.026531	0.028128	0.029692	0.031056
Sample_157				0.02467	0.023371	0.02204	0.020708	0.019494	0.018245	0.016826	0.015451	0.01406	0.01259	0.011175	0.009646	0.008264	0.006951	0.005681	0.004266	0.002864	0.001639	0.0004	-0.000832	-0.002176	-0.003345	-0.004346	-0.00531	-0.006375	-0.00751	-0.008444	-0.009212	-0.009844	-0.010533	-0.011272	-0.011882	-0.012286	-0.012439	-0.012472	-0.01241	-0.012099	-0.011424	-0.0104	-0.009106	-0.007628	-0.005966	-0.004275	-0.002791	-0.001484	-0.000333
Sample_158				0.024654	0.023374	0.02201	0.020675	0.019494	0.018294	0.01688	0.015433	0.014087	0.012592	0.011106	0.009596	0.008262	0.006939	0.005646	0.004252	0.002928	0.001638	0.000386	-0.000858	-0.002172	-0.003331	-0.00433	-0.005323	-0.006374	-0.007523	-0.00847	-0.009205	-0.009854	-0.01053	-0.011233	-0.011877	-0.012315	-0.012491	-0.012484	-0.01242	-0.012126	-0.011426	-0.010419	-0.009112	-0.007629	-0.005957	-0.00429	-0.002794	-0.001482	-0.000337
Sample_159				0.036826	0.035743	0.034752	0.033793	0.032924	0.032053	0.030989	0.029745	0.028546	0.027206	0.02592	0.024569	0.023311	0.022163	0.021104	0.019862	0.018667	0.017555	0.016569	0.015536	0.014311	0.013235	0.01241	0.011597	0.010697	0.009634	0.008774	0.008216	0.007721	0.007165	0.006424	0.005828	0.005523	0.005571	0.005713	0.00593	0.006353	0.007215	0.008367	0.009805	0.011384	0.013133	0.014907	0.016548	0.0181	0.019477
Sample_160				0.028714	0.0277	0.026644	0.025753	0.024915	0.023924	0.02291	0.021691	0.020526	0.019282	0.018079	0.016802	0.015684	0.014563	0.013393	0.012275	0.011183	0.010132	0.009079	0.008039	0.006962	0.006049	0.005194	0.00441	0.003543	0.002694	0.001938	0.00139	0.000841	0.000326	-0.000239	-0.000681	-0.00089	-0.00099	-0.000855	-0.000588	-6.5e-05	0.000841	0.001948	0.003314	0.004938	0.006823	0.008744	0.010366	0.011696	0.012788
Sample_161				-0.021626	-0.021889	-0.022223	-0.022318	-0.022148	-0.021911	-0.021772	-0.021739	-0.021797	-0.02201	-0.022389	-0.022768	-0.023042	-0.023433	-0.023979	-0.024387	-0.024772	-0.025232	-0.025789	-0.026245	-0.02657	-0.026752	-0.026996	-0.027287	-0.027518	-0.02773	-0.02779	-0.027844	-0.027894	-0.027917	-0.027756	-0.027522	-0.027254	-0.027005	-0.026479	-0.025655	-0.02447	-0.023035	-0.021498	-0.019705	-0.017546	-0.014961	-0.012409	-0.010299	-0.008704	-0.007329
Sample_162				-0.031682	-0.03211	-0.032511	-0.032668	-0.032499	-0.032207	-0.031981	-0.031961	-0.032039	-0.032224	-0.032673	-0.03303	-0.033442	-0.033881	-0.034541	-0.035005	-0.035517	-0.036083	-0.036641	-0.037197	-0.037608	-0.037801	-0.0381	-0.038371	-0.038668	-0.038975	-0.039078	-0.039254	-0.03928	-0.039343	-0.039167	-0.039005	-0.03878	-0.038551	-0.037955	-0.037029	-0.035715	-0.034113	-0.032432	-0.030512	-0.028156	-0.025367	-0.022539	-0.020137	-0.018336	-0.016711
Sample_163				0.023756	0.022893	0.021999	0.02129	0.020706	0.020118	0.019382	0.018475	0.017715	0.016689	0.01574	0.014728	0.013889	0.013071	0.012045	0.011147	0.010311	0.009518	0.008682	0.007749	0.006948	0.006247	0.005584	0.004937	0.004142	0.003518	0.002945	0.002506	0.002041	0.001576	0.00118	0.000809	0.000633	0.000542	0.000697	0.001048	0.001582	0.002358	0.003159	0.004165	0.005438	0.006979	0.008675	0.010085	0.01127	0.012313
Sample_164				-0.002143	-0.002527	-0.002893	-0.003053	-0.003002	-0.002948	-0.002919	-0.003028	-0.0032	-0.003538	-0.004019	-0.004542	-0.005053	-0.005621	-0.006316	-0.006882	-0.007469	-0.008029	-0.008638	-0.009245	-0.009746	-0.010092	-0.010472	-0.010901	-0.011369	-0.011763	-0.01209	-0.012379	-0.012653	-0.01287	-0.01303	-0.013098	-0.013037	-0.012918	-0.012514	-0.011869	-0.010966	-0.009841	-0.008691	-0.007325	-0.005547	-0.003409	-0.001156	0.000765	0.002369	0.003815
Sample_165				0.017488	0.017081	0.016675	0.016447	0.016396	0.016412	0.016363	0.015995	0.015567	0.014937	0.014264	0.013451	0.012763	0.012182	0.01155	0.010769	0.010098	0.009488	0.008888	0.00818	0.007485	0.006937	0.006527	0.006124	0.005523	0.004868	0.004391	0.004165	0.004023	0.003798	0.003399	0.003104	0.003121	0.003529	0.004171	0.004952	0.005926	0.007297	0.008839	0.010478	0.012441	0.01466	0.016894	0.018957	0.020865	0.022573
Sample_166				0.018662	0.018328	0.017876	0.017508	0.017353	0.017207	0.016996	0.016551	0.016048	0.015382	0.014722	0.01397	0.013321	0.012744	0.012073	0.011349	0.010749	0.010147	0.009511	0.008822	0.008218	0.00767	0.007189	0.006735	0.006159	0.00562	0.005185	0.004854	0.00457	0.004265	0.003908	0.003661	0.003564	0.003721	0.004049	0.004584	0.005363	0.006367	0.007512	0.00871	0.010222	0.012046	0.013929	0.015569	0.016993	0.0183
Sample_167				0.044534	0.044413	0.044267	0.044328	0.04453	0.044637	0.044622	0.044181	0.04382	0.043153	0.042476	0.04154	0.04092	0.040399	0.039801	0.039003	0.038461	0.037949	0.037456	0.036972	0.036465	0.036024	0.035663	0.035296	0.034669	0.034063	0.033639	0.033544	0.033351	0.033087	0.032566	0.032259	0.032115	0.032354	0.032733	0.033288	0.034061	0.035175	0.036424	0.037661	0.039207	0.040918	0.042669	0.044317	0.045977	0.047439
Sample_168				0.036567	0.036131	0.035691	0.035281	0.035008	0.034678	0.034264	0.033613	0.032916	0.032051	0.031261	0.030273	0.029414	0.028653	0.027987	0.027089	0.026312	0.025592	0.024963	0.024291	0.023548	0.022815	0.022257	0.021786	0.021126	0.020438	0.019861	0.019502	0.019217	0.018836	0.018273	0.017834	0.017638	0.017822	0.018092	0.018421	0.018904	0.019727	0.020817	0.022017	0.023428	0.024985	0.026592	0.028123	0.029599	0.030887
Sample_169				0.014466	0.014226	0.013935	0.013689	0.01363	0.013617	0.013534	0.013204	0.012867	0.012339	0.011839	0.011213	0.010693	0.010237	0.009721	0.009139	0.008659	0.008138	0.007657	0.007151	0.006626	0.006172	0.005801	0.005547	0.005089	0.004606	0.004259	0.004068	0.003912	0.003727	0.003434	0.003263	0.003237	0.003477	0.003861	0.004344	0.004998	0.005891	0.006891	0.008048	0.009469	0.011117	0.012774	0.014266	0.015614	0.016785
Sample_170				0.033714	0.033274	0.032855	0.0325	0.032205	0.031905	0.031407	0.030738	0.030097	0.029182	0.028315	0.027445	0.026702	0.025961	0.025171	0.024352	0.023719	0.023048	0.022297	0.0216	0.020833	0.02021	0.019627	0.019051	0.01843	0.017798	0.017241	0.016865	0.016475	0.016079	0.015566	0.015152	0.014945	0.014995	0.015113	0.015399	0.015885	0.016592	0.017492	0.018505	0.019723	0.021202	0.022717	0.024016	0.025159	0.02616
Sample_171				0.009666	0.009231	0.008816	0.008495	0.008261	0.008058	0.007841	0.007467	0.007042	0.006437	0.005767	0.005083	0.004424	0.00384	0.003138	0.002417	0.001779	0.001171	0.000513	-0.000111	-0.000756	-0.001259	-0.001698	-0.00217	-0.002622	-0.003146	-0.003551	-0.00387	-0.00411	-0.004343	-0.004613	-0.004819	-0.004756	-0.004513	-0.004107	-0.003564	-0.002759	-0.001714	-0.000472	0.000926	0.002617	0.004612	0.006598	0.008321	0.009856	0.01124
Sample_172				0.034968	0.034454	0.033892	0.033532	0.033271	0.032885	0.032417	0.031748	0.03116	0.030182	0.029272	0.028455	0.027753	0.027003	0.026154	0.025345	0.0247	0.024057	0.023328	0.022556	0.021871	0.021257	0.020605	0.020015	0.019346	0.018738	0.018183	0.017783	0.017365	0.016895	0.016372	0.016006	0.015771	0.015748	0.015848	0.016141	0.016634	0.01731	0.018095	0.018841	0.019851	0.021145	0.022527	0.023779	0.024867	0.025837
Sample_173				0.02258	0.022118	0.021718	0.021397	0.021202	0.021037	0.02076	0.020263	0.019672	0.01898	0.018257	0.017521	0.016828	0.016222	0.015505	0.014802	0.014112	0.013502	0.012822	0.012113	0.01148	0.010961	0.010431	0.009906	0.009343	0.008724	0.008256	0.007898	0.007581	0.007247	0.006807	0.006462	0.006359	0.00646	0.006704	0.007095	0.007715	0.008582	0.009567	0.010605	0.011841	0.013391	0.01502	0.016509	0.017818	0.019029
Sample_174				0.061167	0.060264	0.059295	0.058584	0.057938	0.057201	0.056249	0.055028	0.053871	0.052379	0.050902	0.049443	0.048168	0.046951	0.045623	0.044336	0.043361	0.04235	0.041209	0.04009	0.039097	0.038102	0.037108	0.036083	0.03501	0.034134	0.033314	0.032619	0.031761	0.030975	0.030183	0.029575	0.028981	0.028587	0.028344	0.028371	0.028751	0.029323	0.029927	0.030627	0.031652	0.033046	0.034569	0.035776	0.03672	0.037486
Sample_175				0.016679	0.016533	0.016477	0.016588	0.016956	0.017366	0.017562	0.017491	0.017409	0.017062	0.016531	0.015959	0.015497	0.015071	0.014527	0.013877	0.013422	0.012979	0.012459	0.01199	0.011483	0.011169	0.010858	0.010487	0.010008	0.00952	0.009199	0.009121	0.008996	0.008771	0.008484	0.00839	0.008471	0.008749	0.009281	0.010099	0.011251	0.012652	0.014107	0.015684	0.017565	0.019796	0.02216	0.024274	0.026223	0.027997
Sample_176				0.08986	0.088063	0.086375	0.08484	0.083463	0.081991	0.080278	0.078308	0.076273	0.074085	0.071821	0.069484	0.067425	0.065474	0.06362	0.061591	0.059902	0.058248	0.056632	0.054953	0.053237	0.051498	0.049875	0.048362	0.046702	0.045125	0.043664	0.042515	0.041233	0.039918	0.038391	0.037087	0.035928	0.035102	0.034306	0.033639	0.033242	0.033036	0.033007	0.033001	0.033082	0.033431	0.033936	0.034348	0.034789	0.035131
Sample_177				0.085745	0.085414	0.085175	0.085376	0.08556	0.085519	0.085211	0.084755	0.084492	0.08357	0.082559	0.081335	0.080309	0.079386	0.078352	0.077195	0.076634	0.076081	0.075608	0.075175	0.074803	0.074464	0.074069	0.07346	0.072748	0.072303	0.071829	0.07169	0.071243	0.070827	0.070337	0.070167	0.070044	0.070049	0.070049	0.070417	0.071162	0.072195	0.073295	0.074393	0.075784	0.077453	0.079205	0.080764	0.082306	0.083471
Sample_178				0.020405	0.019604	0.018978	0.018352	0.017826	0.017377	0.016838	0.016157	0.015384	0.014543	0.013597	0.012504	0.011527	0.010744	0.009843	0.008831	0.007867	0.007059	0.00622	0.00534	0.004383	0.003522	0.002898	0.002274	0.001533	0.000698	2.2e-05	-0.000414	-0.000812	-0.001258	-0.001874	-0.00227	-0.002428	-0.002379	-0.002112	-0.001731	-0.001074	-0.000145	0.001038	0.002461	0.004044	0.005929	0.007892	0.00965	0.011273	0.012703
Sample_179				0.044417	0.044225	0.044018	0.044094	0.044306	0.044418	0.044314	0.043856	0.043433	0.042726	0.0419	0.041091	0.040442	0.039906	0.039239	0.038424	0.037885	0.037332	0.036778	0.036191	0.035645	0.035234	0.034815	0.034318	0.033649	0.033187	0.032784	0.032717	0.03254	0.032251	0.031835	0.031594	0.031522	0.031735	0.032096	0.032801	0.033669	0.034884	0.03628	0.037711	0.039504	0.041554	0.043613	0.045392	0.047064	0.048476
Sample_180				0.002396	0.001792	0.00122	0.000689	0.000458	0.000326	0.0002	-0.000207	-0.000726	-0.001193	-0.001831	-0.002412	-0.003143	-0.003675	-0.004263	-0.00499	-0.005691	-0.006372	-0.006931	-0.007493	-0.008187	-0.008688	-0.009121	-0.009431	-0.009894	-0.010482	-0.010871	-0.011141	-0.01121	-0.011389	-0.011678	-0.011846	-0.011776	-0.011382	-0.010877	-0.010228	-0.009364	-0.008175	-0.006625	-0.004925	-0.00299	-0.000827	0.001299	0.003344	0.005122	0.006749
Sample_181				0.056964	0.056659	0.05647	0.056425	0.056403	0.056381	0.0562	0.055591	0.055048	0.054212	0.053344	0.052493	0.051778	0.051223	0.050609	0.049827	0.049238	0.048721	0.048286	0.047712	0.047072	0.046453	0.046048	0.045686	0.045013	0.044468	0.044054	0.044035	0.043939	0.043681	0.043143	0.042769	0.042657	0.04293	0.0432	0.043589	0.044106	0.044956	0.046129	0.047373	0.04877	0.0503	0.051827	0.053271	0.054774	0.056064
Sample_182				0.022377	0.022218	0.022185	0.022284	0.02248	0.022695	0.0228	0.022584	0.022282	0.021925	0.021411	0.020883	0.020375	0.019966	0.019499	0.018887	0.018422	0.017911	0.01749	0.01706	0.01661	0.016215	0.015867	0.015582	0.015192	0.014806	0.014488	0.014357	0.014279	0.014136	0.013844	0.013693	0.01378	0.014198	0.014678	0.015345	0.01621	0.017354	0.018817	0.020416	0.022256	0.024349	0.02645	0.0284	0.030199	0.031816
Sample_183				0.005886	0.005668	0.005511	0.005406	0.005463	0.005622	0.005654	0.005438	0.0051	0.004778	0.004328	0.003774	0.003229	0.002893	0.0024	0.001804	0.001216	0.000714	0.000283	-0.000219	-0.000832	-0.001349	-0.001668	-0.001898	-0.00237	-0.002915	-0.003288	-0.003419	-0.003423	-0.00362	-0.003936	-0.004184	-0.004092	-0.003761	-0.003344	-0.002816	-0.002175	-0.001217	0.000102	0.001621	0.003291	0.005081	0.00685	0.00858	0.010244	0.011764
Sample_184				0.015249	0.014777	0.014353	0.014002	0.013756	0.01352	0.013206	0.012735	0.012207	0.011658	0.011011	0.010285	0.00966	0.009119	0.008508	0.007834	0.007221	0.006591	0.006013	0.005468	0.004865	0.004352	0.003881	0.003494	0.002999	0.002497	0.002105	0.001909	0.001721	0.001471	0.001172	0.000949	0.000927	0.001117	0.001439	0.001875	0.002503	0.00338	0.004525	0.005822	0.007306	0.009011	0.01067	0.012241	0.013677	0.014971
Sample_185				-0.012195	-0.012515	-0.01289	-0.013015	-0.012983	-0.012779	-0.012649	-0.012757	-0.012913	-0.013238	-0.013736	-0.014159	-0.014634	-0.015091	-0.015685	-0.016238	-0.016743	-0.017334	-0.017855	-0.018422	-0.018868	-0.019199	-0.019534	-0.019861	-0.020202	-0.020547	-0.020751	-0.020995	-0.021126	-0.021317	-0.021316	-0.021285	-0.021193	-0.020978	-0.020507	-0.019776	-0.018804	-0.017616	-0.016328	-0.01486	-0.012953	-0.010719	-0.008484	-0.006577	-0.005036	-0.003668
Sample_186				0.00572	0.005521	0.005436	0.005537	0.005743	0.005973	0.00608	0.00607	0.005985	0.005561	0.005014	0.004571	0.004189	0.003774	0.003221	0.002658	0.002252	0.001791	0.001248	0.000633	0.000244	-1.4e-05	-0.000343	-0.000755	-0.001172	-0.001473	-0.001684	-0.001867	-0.002024	-0.002252	-0.002249	-0.002187	-0.00203	-0.00176	-0.001201	-0.000251	0.00107	0.002563	0.004064	0.005693	0.007798	0.010382	0.013012	0.01521	0.017008	0.018525
Sample_187				0.056034	0.055538	0.05494	0.054591	0.054325	0.053836	0.053292	0.052437	0.051678	0.050585	0.049359	0.048385	0.047533	0.046646	0.045683	0.044764	0.044196	0.043443	0.042582	0.041719	0.041006	0.040359	0.039633	0.03887	0.038002	0.037431	0.036954	0.036565	0.036014	0.03549	0.034958	0.034616	0.034221	0.034043	0.033992	0.034295	0.034862	0.035557	0.036285	0.036971	0.038086	0.039573	0.041144	0.042391	0.043364	0.044089
Sample_188				0.02805	0.027541	0.027115	0.026804	0.026584	0.026149	0.025679	0.025117	0.024468	0.023698	0.022844	0.022049	0.021421	0.020672	0.019973	0.019197	0.01861	0.017947	0.017221	0.016535	0.015902	0.015376	0.014814	0.014191	0.013597	0.013067	0.012643	0.012267	0.011771	0.011329	0.010926	0.010649	0.010433	0.010339	0.010396	0.01068	0.011237	0.011906	0.0126	0.013369	0.014424	0.015831	0.017256	0.018427	0.019347	0.020053
Sample_189				-0.013842	-0.01441	-0.014945	-0.01529	-0.015395	-0.015409	-0.015445	-0.015622	-0.01591	-0.016322	-0.016898	-0.017436	-0.018008	-0.018612	-0.019256	-0.019906	-0.020531	-0.021152	-0.021811	-0.022407	-0.022977	-0.023428	-0.023763	-0.024157	-0.024543	-0.025036	-0.02535	-0.025614	-0.025772	-0.025991	-0.026137	-0.026209	-0.026115	-0.025896	-0.025427	-0.024799	-0.023907	-0.022783	-0.021527	-0.020096	-0.018366	-0.016287	-0.01422	-0.012374	-0.010799	-0.009396
Sample_190				0.080824	0.080471	0.080328	0.080643	0.080999	0.081072	0.080862	0.080553	0.080285	0.079381	0.078292	0.077237	0.076402	0.075372	0.074391	0.073218	0.072711	0.072193	0.071582	0.07105	0.070699	0.070472	0.070126	0.069345	0.068646	0.068348	0.067957	0.067715	0.067161	0.066757	0.066424	0.066346	0.066186	0.066159	0.066274	0.066866	0.067899	0.069194	0.070413	0.071642	0.073386	0.075535	0.077757	0.079557	0.081202	0.082351
Sample_191				0.038814	0.03832	0.037787	0.037382	0.037099	0.036776	0.036409	0.035703	0.035096	0.034135	0.033238	0.032349	0.031565	0.03089	0.030122	0.029349	0.028639	0.02801	0.027377	0.026629	0.025854	0.025234	0.024739	0.024154	0.023441	0.022804	0.022311	0.021994	0.021669	0.021309	0.020798	0.020362	0.020168	0.020249	0.020423	0.020779	0.021301	0.022052	0.022941	0.023882	0.02503	0.02635	0.027813	0.029127	0.030377	0.031532
Sample_192				0.024647	0.024203	0.023744	0.023489	0.02334	0.02322	0.022903	0.02241	0.021948	0.021271	0.020533	0.019704	0.019074	0.018462	0.017782	0.017182	0.016544	0.015919	0.015377	0.0147	0.014069	0.013525	0.013053	0.012538	0.011978	0.011455	0.010988	0.010736	0.0104	0.010078	0.009689	0.009386	0.009275	0.009362	0.009631	0.010083	0.010668	0.0115	0.012412	0.01341	0.014625	0.016075	0.017598	0.018993	0.020298	0.021477
Sample_193				0.017648	0.017006	0.016449	0.015908	0.015518	0.015146	0.014676	0.014113	0.013423	0.012749	0.012045	0.01118	0.010387	0.009731	0.009071	0.008273	0.007421	0.006791	0.006234	0.00559	0.004773	0.004085	0.003644	0.003189	0.002635	0.001932	0.001378	0.001052	0.000849	0.000535	2.8e-05	-0.000369	-0.000471	-0.000285	3.8e-05	0.000347	0.000781	0.001605	0.002667	0.003906	0.005259	0.006684	0.008125	0.009632	0.01114	0.012465
Sample_194				0.019551	0.018712	0.018058	0.017294	0.016796	0.016225	0.015647	0.014904	0.01404	0.013318	0.012457	0.01148	0.010481	0.009671	0.008887	0.007994	0.007052	0.006231	0.005511	0.004731	0.003825	0.003017	0.002417	0.001901	0.001251	0.0004	-0.000241	-0.000689	-0.001021	-0.001448	-0.002047	-0.002493	-0.002711	-0.002614	-0.002415	-0.00218	-0.001705	-0.000927	0.000137	0.001368	0.0027	0.004222	0.005752	0.00731	0.008783	0.010124
Sample_195				-0.006359	-0.006917	-0.00756	-0.007961	-0.007999	-0.007959	-0.007854	-0.007973	-0.008275	-0.008585	-0.009225	-0.009825	-0.010533	-0.011107	-0.011707	-0.012449	-0.013142	-0.013827	-0.014423	-0.015078	-0.01576	-0.016223	-0.016664	-0.017068	-0.017556	-0.018159	-0.018546	-0.018826	-0.018962	-0.019223	-0.019481	-0.019626	-0.01959	-0.019312	-0.018829	-0.018095	-0.017096	-0.015833	-0.014335	-0.012697	-0.010796	-0.008524	-0.006231	-0.003985	-0.001979	-0.000102
Sample_196				0.011273	0.010686	0.01013	0.0096	0.009333	0.00916	0.008923	0.008442	0.007825	0.007297	0.006647	0.005888	0.005043	0.004431	0.003835	0.003099	0.002243	0.001573	0.001053	0.00043	-0.000349	-0.001007	-0.001449	-0.001786	-0.002302	-0.003009	-0.003533	-0.00385	-0.004003	-0.004271	-0.004751	-0.005111	-0.005145	-0.004867	-0.004413	-0.003987	-0.003389	-0.002431	-0.00115	0.000292	0.001855	0.003536	0.005231	0.007018	0.008745	0.010357
Sample_197				-0.00565	-0.005972	-0.006202	-0.006306	-0.006175	-0.005887	-0.005704	-0.005648	-0.005813	-0.006004	-0.006343	-0.006904	-0.007482	-0.007893	-0.008318	-0.008853	-0.009516	-0.010061	-0.010431	-0.010931	-0.011531	-0.012026	-0.012301	-0.012493	-0.012856	-0.013408	-0.013802	-0.013945	-0.013965	-0.014072	-0.014375	-0.014616	-0.014486	-0.014113	-0.013555	-0.01294	-0.012152	-0.011013	-0.009574	-0.007938	-0.006159	-0.004211	-0.002233	-0.000251	0.001681	0.003441
Sample_198				0.034558	0.033503	0.032507	0.031532	0.030655	0.029706	0.028636	0.027451	0.026246	0.024953	0.023558	0.022344	0.02125	0.020096	0.018912	0.017766	0.016696	0.015641	0.014618	0.013542	0.012505	0.011596	0.010765	0.009877	0.008975	0.008104	0.007346	0.006743	0.006121	0.005449	0.004848	0.004342	0.003996	0.003774	0.003769	0.003933	0.00429	0.004908	0.005688	0.006587	0.007695	0.009142	0.010613	0.011881	0.012916	0.013793
Sample_199				-0.01507	-0.015645	-0.016035	-0.01638	-0.016429	-0.016344	-0.016422	-0.016511	-0.016809	-0.017157	-0.017727	-0.018229	-0.018681	-0.019227	-0.019857	-0.020408	-0.020989	-0.021487	-0.02207	-0.022669	-0.023216	-0.023554	-0.023884	-0.024249	-0.024602	-0.025062	-0.025309	-0.025491	-0.025625	-0.025759	-0.025885	-0.02595	-0.025835	-0.025705	-0.025264	-0.024652	-0.023804	-0.022749	-0.021576	-0.020208	-0.018624	-0.016623	-0.014633	-0.012926	-0.011508	-0.010275
Sample_200				0.004414	0.003955	0.003579	0.003384	0.003255	0.00326	0.003196	0.002892	0.00258	0.002072	0.001415	0.000792	0.000246	-0.000299	-0.000979	-0.001625	-0.002284	-0.00288	-0.003413	-0.004072	-0.00466	-0.005115	-0.00543	-0.005784	-0.006285	-0.006718	-0.00709	-0.007295	-0.00742	-0.007616	-0.00779	-0.007879	-0.007711	-0.007377	-0.006801	-0.005967	-0.004879	-0.003451	-0.001892	-0.00018	0.001913	0.004359	0.006824	0.008932	0.010751	0.012353
Sample_201				-0.022505	-0.023214	-0.023695	-0.023983	-0.023957	-0.023756	-0.02366	-0.023622	-0.023821	-0.024174	-0.024761	-0.025247	-0.025722	-0.026344	-0.027069	-0.027661	-0.02831	-0.02892	-0.029599	-0.030205	-0.030696	-0.031062	-0.031415	-0.031844	-0.032222	-0.032664	-0.032946	-0.033244	-0.033476	-0.033693	-0.033718	-0.033745	-0.033658	-0.03352	-0.033049	-0.032248	-0.03116	-0.029893	-0.028614	-0.027176	-0.025421	-0.023082	-0.020671	-0.018573	-0.016829	-0.015244
Sample_202				0.027975	0.02704	0.026049	0.025339	0.024697	0.024004	0.023205	0.022301	0.021397	0.020334	0.019148	0.018045	0.017086	0.016098	0.014926	0.013883	0.013034	0.012139	0.011032	0.009991	0.009186	0.008481	0.007678	0.006753	0.005864	0.005186	0.004679	0.004025	0.003342	0.00273	0.002343	0.002023	0.001691	0.001402	0.001394	0.001806	0.002556	0.003372	0.004161	0.005004	0.006279	0.008087	0.010021	0.011602	0.012737	0.01366
Sample_203				0.000137	-0.000415	-0.000913	-0.001199	-0.001324	-0.001394	-0.001566	-0.001849	-0.002216	-0.002626	-0.003283	-0.003933	-0.004477	-0.005021	-0.005692	-0.006285	-0.006917	-0.007446	-0.008111	-0.008742	-0.009248	-0.00968	-0.010122	-0.010633	-0.011128	-0.011628	-0.011955	-0.012306	-0.012605	-0.012934	-0.013179	-0.013333	-0.013436	-0.01345	-0.013188	-0.012695	-0.012033	-0.011209	-0.010318	-0.009375	-0.008155	-0.006552	-0.004915	-0.003463	-0.002262	-0.001251
[truncated: 98 more columns]
